# Supplementary material for: ﻿A review of the genus Hesperosoma Scheerpeltz (Coleoptera, Staphylinidae, Staphylininae) of China
Source: Zookeys. 2021 Dec 7;1075:137–74. doi: 10.3897/zookeys.1075.75799 (PMC8671713; doi:10.3897/zookeys.1075.75799)
Supplement: XML Treatment for Hesperosoma (s.str.) chenchangchini [file zookeys.1075.75799-treatment1.xml]

<!DOCTYPE tp:taxon-treatment
  PUBLIC "-//TaxonX//DTD Taxonomic Treatment Publishing DTD v0 20100105//EN" "tax-treatment-NSO.dtd">
<tp:taxon-treatment xmlns:tp="http://www.plazi.org/taxpub"><tp:treatment-meta><kwd-group><label>Taxon classification</label><kwd>
                  <named-content content-type="kingdom">Animalia</named-content>
                </kwd><kwd>
                  <named-content content-type="order">Coleoptera</named-content>
                </kwd><kwd>
                  <named-content content-type="family">Staphylinidae</named-content>
                </kwd></kwd-group><mixed-citation publication-type="journal"><person-group><name><surname>Cai1</surname><given-names>Yu-Jie</given-names></name><name><surname>Tang1</surname><given-names>Liang</given-names></name><name><surname>Schillhammer2</surname><given-names>Harald</given-names></name></person-group><article-title>﻿A review of the genus <italic><tp:taxon-name><tp:taxon-name-part taxon-name-part-type="genus" reg="Hesperosoma">Hesperosoma</tp:taxon-name-part></tp:taxon-name></italic> Scheerpeltz (<tp:taxon-name><tp:taxon-name-part taxon-name-part-type="order">Coleoptera</tp:taxon-name-part></tp:taxon-name>, <tp:taxon-name><tp:taxon-name-part taxon-name-part-type="family">Staphylinidae</tp:taxon-name-part></tp:taxon-name>, <tp:taxon-name><tp:taxon-name-part taxon-name-part-type="subfamily">Staphylininae</tp:taxon-name-part></tp:taxon-name>) of China</article-title><source>Zookeys</source><day>07</day><month>12</month><year>2021</year><volume>1075</volume><fpage>137</fpage><lpage>174</lpage><pub-id pub-id-type="doi">10.3897/zookeys.1075.75799</pub-id></mixed-citation></tp:treatment-meta><tp:nomenclature><label>﻿</label><tp:taxon-name>
                <object-id xmlns:xlink="http://www.w3.org/1999/xlink" content-type="arpha" xlink:type="simple">52F876D3-27E2-5A42-946B-DCE8B10B611A</object-id>
                <tp:taxon-name-part taxon-name-part-type="genus" reg="Hesperosoma">Hesperosoma</tp:taxon-name-part>
                <tp:taxon-name-part taxon-name-part-type="sensu">(s.str.)</tp:taxon-name-part>
                <tp:taxon-name-part taxon-name-part-type="species" reg="chenchangchini">chenchangchini</tp:taxon-name-part>
                <object-id xmlns:xlink="http://www.w3.org/1999/xlink" content-type="zoobank" xlink:type="simple">http://zoobank.org/D92FFB10-ADD6-4FC8-A13A-3F283D80125E</object-id>
              </tp:taxon-name><tp:taxon-status xmlns:xlink="http://www.w3.org/1999/xlink" xlink:type="simple">sp. nov.</tp:taxon-status><xref ref-type="fig" rid="F3">Figures 9</xref><xref ref-type="fig" rid="F4">, 13–18</xref></tp:nomenclature><tp:treatment-sec sec-type="material" id="SECID0ED6AE"><title>Material examined.</title><p><bold><italic>Holotype</italic>.</bold> China – <bold>Yunnan Prov.</bold> • ♂; glued on a card with labels as follows: “China: Yunnan Deqin County, Nagu Vill; alt. 2250 m; 11 Jul 2010; Wen-Xuan Bi leg.” “Holotype / <tp:taxon-name><tp:taxon-name-part taxon-name-part-type="genus" reg="Hesperosoma">Hesperosoma</tp:taxon-name-part><tp:taxon-name-part taxon-name-part-type="sensu">(s.str.)</tp:taxon-name-part><tp:taxon-name-part taxon-name-part-type="species" reg="chenchangchini">chenchangchini</tp:taxon-name-part></tp:taxon-name> / Cai, Tang &amp; Schillhammer” [red handwritten label]; <abbrev xmlns:xlink="http://www.w3.org/1999/xlink" content-type="institution" xlink:title="Department of Biology, Shanghai Normal University, P. R. China" id="ABBRID0E46AE" xlink:type="simple">SHNU</abbrev>. <bold><italic>Paratypes</italic>.</bold> China – <bold>Yunnan Prov.</bold> • 2♂ ♂, 1 ♀; Gongshan County, Heiwadi; alt. 2000 m; 07 Jul 2009; Jian-Qing Zhu leg.; <abbrev xmlns:xlink="http://www.w3.org/1999/xlink" content-type="institution" xlink:title="Department of Biology, Shanghai Normal University, P. R. China" id="ABBRID0EJAAG" xlink:type="simple">SHNU</abbrev>.</p></tp:treatment-sec><tp:treatment-sec sec-type="description" id="SECID0EOAAG"><title>Description.</title><p>Measurements of male: <abbrev xmlns:xlink="http://www.w3.org/1999/xlink" xlink:title="body length, measured from the anterior margin of the clypeus to the posterior margin of abdominal tergite X" id="ABBRID0EUAAG" xlink:type="simple">BL</abbrev>: 12.17–13.87 mm, <abbrev xmlns:xlink="http://www.w3.org/1999/xlink" xlink:title="fore-body length, measured from the anterior margin of the clypeus to the apex of the elytra" id="ABBRID0EYAAG" xlink:type="simple">FL</abbrev>: 6.95–7.63 mm. <abbrev xmlns:xlink="http://www.w3.org/1999/xlink" xlink:title="length of head along the mid-line" id="ABBRID0E3AAG" xlink:type="simple">HL</abbrev>: 1.89–2.07 mm, <abbrev xmlns:xlink="http://www.w3.org/1999/xlink" xlink:title="width of head including eyes" id="ABBRID0EABAG" xlink:type="simple">HW</abbrev>: 2.41–2.79 mm, <abbrev xmlns:xlink="http://www.w3.org/1999/xlink" xlink:title="length of eye" id="ABBRID0EEBAG" xlink:type="simple">EYL</abbrev>: 0.65–0.77 mm, <abbrev xmlns:xlink="http://www.w3.org/1999/xlink" xlink:title="length of tempora" id="ABBRID0EIBAG" xlink:type="simple">TL</abbrev>: 0.96–1.12 mm, <abbrev xmlns:xlink="http://www.w3.org/1999/xlink" xlink:title="length of pronotum along the mid-line" id="ABBRID0EMBAG" xlink:type="simple">PL</abbrev>: 2.30–2.68 mm, <abbrev xmlns:xlink="http://www.w3.org/1999/xlink" xlink:title="width of pronotum at the widest point" id="ABBRID0EQBAG" xlink:type="simple">PW</abbrev>: 2.00–2.23 mm, <abbrev xmlns:xlink="http://www.w3.org/1999/xlink" xlink:title="length of elytra, measured from humeral angle" id="ABBRID0EUBAG" xlink:type="simple">EL</abbrev>: 3.13–3.44 mm, <abbrev xmlns:xlink="http://www.w3.org/1999/xlink" xlink:title="width of elytra at the widest point" id="ABBRID0EYBAG" xlink:type="simple">EW</abbrev>: 3.06–3.51 mm. <abbrev xmlns:xlink="http://www.w3.org/1999/xlink" xlink:title="width of head including eyes" id="ABBRID0E3BAG" xlink:type="simple">HW</abbrev>/<abbrev xmlns:xlink="http://www.w3.org/1999/xlink" xlink:title="length of head along the mid-line" id="ABBRID0EACAG" xlink:type="simple">HL</abbrev>: 1.24–1.35, <abbrev xmlns:xlink="http://www.w3.org/1999/xlink" xlink:title="length of tempora" id="ABBRID0EECAG" xlink:type="simple">TL</abbrev>/<abbrev xmlns:xlink="http://www.w3.org/1999/xlink" xlink:title="length of eye" id="ABBRID0EICAG" xlink:type="simple">EYL</abbrev>: 1.41–1.48, <abbrev xmlns:xlink="http://www.w3.org/1999/xlink" xlink:title="length of pronotum along the mid-line" id="ABBRID0EMCAG" xlink:type="simple">PL</abbrev>/<abbrev xmlns:xlink="http://www.w3.org/1999/xlink" xlink:title="width of pronotum at the widest point" id="ABBRID0EQCAG" xlink:type="simple">PW</abbrev>: 1.14–1.20, <abbrev xmlns:xlink="http://www.w3.org/1999/xlink" xlink:title="length of elytra, measured from humeral angle" id="ABBRID0EUCAG" xlink:type="simple">EL</abbrev>/<abbrev xmlns:xlink="http://www.w3.org/1999/xlink" xlink:title="width of elytra at the widest point" id="ABBRID0EYCAG" xlink:type="simple">EW</abbrev>: 0.98–1.02.</p><p><bold>Measurements of female</bold>: <abbrev xmlns:xlink="http://www.w3.org/1999/xlink" xlink:title="body length, measured from the anterior margin of the clypeus to the posterior margin of abdominal tergite X" id="ABBRID0EADAG" xlink:type="simple">BL</abbrev>: 12.73 mm, <abbrev xmlns:xlink="http://www.w3.org/1999/xlink" xlink:title="fore-body length, measured from the anterior margin of the clypeus to the apex of the elytra" id="ABBRID0EEDAG" xlink:type="simple">FL</abbrev>: 7.06 mm. <abbrev xmlns:xlink="http://www.w3.org/1999/xlink" xlink:title="length of head along the mid-line" id="ABBRID0EIDAG" xlink:type="simple">HL</abbrev>: 1.89 mm, <abbrev xmlns:xlink="http://www.w3.org/1999/xlink" xlink:title="width of head including eyes" id="ABBRID0EMDAG" xlink:type="simple">HW</abbrev>: 2.34 mm, <abbrev xmlns:xlink="http://www.w3.org/1999/xlink" xlink:title="length of eye" id="ABBRID0EQDAG" xlink:type="simple">EYL</abbrev>: 0.68 mm, <abbrev xmlns:xlink="http://www.w3.org/1999/xlink" xlink:title="length of tempora" id="ABBRID0EUDAG" xlink:type="simple">TL</abbrev>: 0.90 mm, <abbrev xmlns:xlink="http://www.w3.org/1999/xlink" xlink:title="length of pronotum along the mid-line" id="ABBRID0EYDAG" xlink:type="simple">PL</abbrev>: 2.38 mm, <abbrev xmlns:xlink="http://www.w3.org/1999/xlink" xlink:title="width of pronotum at the widest point" id="ABBRID0E3DAG" xlink:type="simple">PW</abbrev>: 2.07 mm, <abbrev xmlns:xlink="http://www.w3.org/1999/xlink" xlink:title="length of elytra, measured from humeral angle" id="ABBRID0EAEAG" xlink:type="simple">EL</abbrev>: 3.17 mm, <abbrev xmlns:xlink="http://www.w3.org/1999/xlink" xlink:title="width of elytra at the widest point" id="ABBRID0EEEAG" xlink:type="simple">EW</abbrev>: 3.28 mm. <abbrev xmlns:xlink="http://www.w3.org/1999/xlink" xlink:title="width of head including eyes" id="ABBRID0EIEAG" xlink:type="simple">HW</abbrev>/<abbrev xmlns:xlink="http://www.w3.org/1999/xlink" xlink:title="length of head along the mid-line" id="ABBRID0EMEAG" xlink:type="simple">HL</abbrev>: 1.24, <abbrev xmlns:xlink="http://www.w3.org/1999/xlink" xlink:title="length of tempora" id="ABBRID0EQEAG" xlink:type="simple">TL</abbrev>/<abbrev xmlns:xlink="http://www.w3.org/1999/xlink" xlink:title="length of eye" id="ABBRID0EUEAG" xlink:type="simple">EYL</abbrev>: 1.32, <abbrev xmlns:xlink="http://www.w3.org/1999/xlink" xlink:title="length of pronotum along the mid-line" id="ABBRID0EYEAG" xlink:type="simple">PL</abbrev>/<abbrev xmlns:xlink="http://www.w3.org/1999/xlink" xlink:title="width of pronotum at the widest point" id="ABBRID0E3EAG" xlink:type="simple">PW</abbrev>: 1.15, <abbrev xmlns:xlink="http://www.w3.org/1999/xlink" xlink:title="length of elytra, measured from humeral angle" id="ABBRID0EAFAG" xlink:type="simple">EL</abbrev>/<abbrev xmlns:xlink="http://www.w3.org/1999/xlink" xlink:title="width of elytra at the widest point" id="ABBRID0EEFAG" xlink:type="simple">EW</abbrev>: 0.97.</p><p>Head, pronotum and elytra metallic dark blue to violaceous blue; abdomen with segments III–V reddish, VI black with anterior margin narrowly reddish, VII black with posterior margin broadly reddish-yellow, segments VIII and X entirely reddish-yellow, segment IX reddish; antennae black, base and apex of segment 1 and 2 reddish, segments 8–11 creamy white; mandibles dark brown, medial margin and distal portion of mandible dark reddish-brown; maxillary and labial palpi deep black, last segments sometimes slightly paler brownish.</p><p>Head (Fig. <xref ref-type="fig" rid="F3">9</xref>) 1.24–1.35 times as wide as long, rounded trapezoid, tempora narrowed towards neck in regular arc, eyes moderately protruding; surface with dense and coarse punctation, mostly contiguous; frons impunctate; with short, weakly delimited impunctate mid-line, extending from frons to about half of mid-length; antennae with segments 4–8 markedly oblong, segments 9 and 10 about as long as wide.</p><fig id="F3" position="float" orientation="portrait"><object-id xmlns:xlink="http://www.w3.org/1999/xlink" content-type="doi" xlink:type="simple">10.3897/zookeys.1075.75799.figures9-12</object-id><object-id xmlns:xlink="http://www.w3.org/1999/xlink" content-type="arpha" xlink:type="simple">7881E161-EC1E-529D-A068-15E3F31AC829</object-id><label>Figures 9–12.</label><caption><p>Head of species of subgenus <tp:taxon-name><tp:taxon-name-part taxon-name-part-type="genus" reg="Hesperosoma"/><tp:taxon-name-part taxon-name-part-type="subgenus" reg="Hesperosoma">Hesperosoma</tp:taxon-name-part></tp:taxon-name><bold>9</bold><italic><tp:taxon-name><tp:taxon-name-part taxon-name-part-type="genus" reg="Hesperosoma">H.</tp:taxon-name-part><tp:taxon-name-part taxon-name-part-type="species" reg="chenchangchini">chenchangchini</tp:taxon-name-part></tp:taxon-name></italic> sp. nov. <bold>10</bold><italic><tp:taxon-name><tp:taxon-name-part taxon-name-part-type="genus" reg="Hesperosoma">H.</tp:taxon-name-part><tp:taxon-name-part taxon-name-part-type="species" reg="puetzi">puetzi</tp:taxon-name-part></tp:taxon-name></italic><bold>11</bold><italic><tp:taxon-name><tp:taxon-name-part taxon-name-part-type="genus" reg="Hesperosoma">H.</tp:taxon-name-part><tp:taxon-name-part taxon-name-part-type="species" reg="xizangense">xizangense</tp:taxon-name-part></tp:taxon-name></italic> sp. nov. <bold>12</bold><italic><tp:taxon-name><tp:taxon-name-part taxon-name-part-type="genus" reg="Hesperosoma">H.</tp:taxon-name-part><tp:taxon-name-part taxon-name-part-type="species" reg="languidum">languidum</tp:taxon-name-part></tp:taxon-name></italic> sp. nov. Scale bars: 1 mm.</p></caption><graphic xmlns:xlink="http://www.w3.org/1999/xlink" xlink:href="zookeys-1075-137-g003.jpg" position="float" orientation="portrait" xlink:type="simple" id="oo_620006.jpg"><uri content-type="original_file" xlink:type="simple">https://binary.pensoft.net/fig/620006</uri></graphic></fig><p>Pronotum 1.14–1.20 times as long as wide, widest at level of large lateral seta, narrowed towards base in wide, but shallow concave arc; surface as densely and coarsely punctate as on head, with indistinct, short impunctate mid-line in posterior half; scutellum with dense and pit-like punctation, interstices forming small transverse rugae.</p><p>Elytra 0.97–1.02 times as long as wide, exceedingly densely, coarsely punctate, punctures almost contiguous.</p><p>Abdominal tergites III–V with basal transverse depression, punctation of abdominal tergites IV–V moderate and sparse at base, abdominal tergite III impunctate at base; posterior halves of abdominal tergites III–V and entire surface of remaining tergites with very fine and dense punctuation.</p><p><bold>Male.</bold> Protarsomeres 1–4 moderately dilated, heart-shaped; sternite VII with patch of yellow setae on median portion and posterior margin broadly emarginate at middle; sternite VIII with posterior margin broadly emarginate at middle; aedeagus (Figs <xref ref-type="fig" rid="F4">15–17</xref>) with median lobe and paramere slightly asymmetrical, paramere (Fig. <xref ref-type="fig" rid="F4">17</xref>) shorter than median lobe and slightly bent to left side in ventral view.</p><p><bold>Female.</bold> Tergite X (Fig. <xref ref-type="fig" rid="F4">18</xref>) slightly asymmetrical with posterior margin projecting at middle.</p><fig id="F4" position="float" orientation="portrait"><object-id xmlns:xlink="http://www.w3.org/1999/xlink" content-type="doi" xlink:type="simple">10.3897/zookeys.1075.75799.figures13-18</object-id><object-id xmlns:xlink="http://www.w3.org/1999/xlink" content-type="arpha" xlink:type="simple">B6F1F7EB-2100-591F-A5B1-FFBE27B5FB53</object-id><label>Figures 13–18.</label><caption><p><italic><tp:taxon-name><tp:taxon-name-part taxon-name-part-type="genus" reg="Hesperosoma">Hesperosoma</tp:taxon-name-part><tp:taxon-name-part taxon-name-part-type="species" reg="chenchangchini">chenchangchini</tp:taxon-name-part></tp:taxon-name></italic> sp. nov. <bold>13–14</bold> habitus <bold>15–17</bold> aedeagus, lateral (<bold>15</bold>) and ventral (<bold>16</bold>) views, paramere (<bold>17</bold>) <bold>18</bold> female abdominal tergite X. Scale bars: 2 mm (<bold>13–14</bold>), 0.2 mm (<bold>15–18</bold>).</p></caption><graphic xmlns:xlink="http://www.w3.org/1999/xlink" xlink:href="zookeys-1075-137-g004.jpg" position="float" orientation="portrait" xlink:type="simple" id="oo_620007.jpg"><uri content-type="original_file" xlink:type="simple">https://binary.pensoft.net/fig/620007</uri></graphic></fig></tp:treatment-sec><tp:treatment-sec sec-type="etymology" id="SECID0EYJAG"><title>Etymology.</title><p>This species is named in honour of Mr. Chang-Chin Chen who donates lots of staphylinid specimens to the <abbrev xmlns:xlink="http://www.w3.org/1999/xlink" content-type="institution" xlink:title="Department of Biology, Shanghai Normal University, P. R. China" id="ABBRID0E5JAG" xlink:type="simple">SHNU</abbrev>, including the holotype of the new species.</p></tp:treatment-sec><tp:treatment-sec sec-type="distribution" id="SECID0EDKAG"><title>Distribution.</title><p>China (Yunnan).</p></tp:treatment-sec><tp:treatment-sec sec-type="diagnosis" id="SECID0EIKAG"><title>Diagnosis.</title><p>Amongst the species of the nominal subgenus with reddish abdomen, <italic><tp:taxon-name><tp:taxon-name-part taxon-name-part-type="genus" reg="Hesperosoma">H.</tp:taxon-name-part><tp:taxon-name-part taxon-name-part-type="species" reg="malaisei">malaisei</tp:taxon-name-part></tp:taxon-name></italic> from Myanmar, <italic><tp:taxon-name><tp:taxon-name-part taxon-name-part-type="genus" reg="Hesperosoma">H.</tp:taxon-name-part><tp:taxon-name-part taxon-name-part-type="species" reg="chinense">chinense</tp:taxon-name-part></tp:taxon-name></italic> (Shaanxi, Hubei, Sichuan) and <italic><tp:taxon-name><tp:taxon-name-part taxon-name-part-type="genus" reg="Hesperosoma">H.</tp:taxon-name-part><tp:taxon-name-part taxon-name-part-type="species" reg="rufomarginatum">rufomarginatum</tp:taxon-name-part></tp:taxon-name></italic> from Vietnam, the new species may be easily recognised by four outer segments of antennae creamy white (five outer segments of antennae creamy white in <italic><tp:taxon-name><tp:taxon-name-part taxon-name-part-type="genus" reg="Hesperosoma">H.</tp:taxon-name-part><tp:taxon-name-part taxon-name-part-type="species" reg="chinense">chinense</tp:taxon-name-part></tp:taxon-name></italic> and <italic><tp:taxon-name><tp:taxon-name-part taxon-name-part-type="genus" reg="Hesperosoma">H.</tp:taxon-name-part><tp:taxon-name-part taxon-name-part-type="species" reg="malaisei">malaisei</tp:taxon-name-part></tp:taxon-name></italic>), entirely metallic dark blue to violaceous blue elytra (reddish suture and shoulders of elytra in <italic><tp:taxon-name><tp:taxon-name-part taxon-name-part-type="genus" reg="Hesperosoma">H.</tp:taxon-name-part><tp:taxon-name-part taxon-name-part-type="species" reg="rufomarginatum">rufomarginatum</tp:taxon-name-part></tp:taxon-name></italic>).</p></tp:treatment-sec></tp:taxon-treatment>
