# Supplementary material for: ﻿A review of the genus Hesperosoma Scheerpeltz (Coleoptera, Staphylinidae, Staphylininae) of China
Source: Zookeys. 2021 Dec 7;1075:137–74. doi: 10.3897/zookeys.1075.75799 (PMC8671713; doi:10.3897/zookeys.1075.75799)
Supplement: XML Treatment for Hesperosoma (s.str.) languidum [file zookeys.1075.75799-treatment5.xml]

<!DOCTYPE tp:taxon-treatment
  PUBLIC "-//TaxonX//DTD Taxonomic Treatment Publishing DTD v0 20100105//EN" "tax-treatment-NSO.dtd">
<tp:taxon-treatment xmlns:tp="http://www.plazi.org/taxpub"><tp:treatment-meta><kwd-group><label>Taxon classification</label><kwd>
                  <named-content content-type="kingdom">Animalia</named-content>
                </kwd><kwd>
                  <named-content content-type="order">Coleoptera</named-content>
                </kwd><kwd>
                  <named-content content-type="family">Staphylinidae</named-content>
                </kwd></kwd-group><mixed-citation publication-type="journal"><person-group><name><surname>Cai1</surname><given-names>Yu-Jie</given-names></name><name><surname>Tang1</surname><given-names>Liang</given-names></name><name><surname>Schillhammer2</surname><given-names>Harald</given-names></name></person-group><article-title>﻿A review of the genus <italic><tp:taxon-name><tp:taxon-name-part taxon-name-part-type="genus" reg="Hesperosoma">Hesperosoma</tp:taxon-name-part></tp:taxon-name></italic> Scheerpeltz (<tp:taxon-name><tp:taxon-name-part taxon-name-part-type="order">Coleoptera</tp:taxon-name-part></tp:taxon-name>, <tp:taxon-name><tp:taxon-name-part taxon-name-part-type="family">Staphylinidae</tp:taxon-name-part></tp:taxon-name>, <tp:taxon-name><tp:taxon-name-part taxon-name-part-type="subfamily">Staphylininae</tp:taxon-name-part></tp:taxon-name>) of China</article-title><source>Zookeys</source><day>07</day><month>12</month><year>2021</year><volume>1075</volume><fpage>137</fpage><lpage>174</lpage><pub-id pub-id-type="doi">10.3897/zookeys.1075.75799</pub-id></mixed-citation></tp:treatment-meta><tp:nomenclature><label>﻿</label><tp:taxon-name>
                <object-id xmlns:xlink="http://www.w3.org/1999/xlink" content-type="arpha" xlink:type="simple">889F029C-1AEE-5886-89E8-6412C287FBC6</object-id>
                <tp:taxon-name-part taxon-name-part-type="genus" reg="Hesperosoma">Hesperosoma</tp:taxon-name-part>
                <tp:taxon-name-part taxon-name-part-type="sensu">(s.str.)</tp:taxon-name-part>
                <tp:taxon-name-part taxon-name-part-type="species" reg="languidum">languidum</tp:taxon-name-part>
                <object-id xmlns:xlink="http://www.w3.org/1999/xlink" content-type="zoobank" xlink:type="simple">http://zoobank.org/4E16817A-3DFF-42A4-8519-A49E88436839</object-id>
              </tp:taxon-name><tp:taxon-status xmlns:xlink="http://www.w3.org/1999/xlink" xlink:type="simple">sp. nov.</tp:taxon-status><xref ref-type="fig" rid="F3">Figures 12</xref><xref ref-type="fig" rid="F8">, 36–40</xref></tp:nomenclature><tp:treatment-sec sec-type="material" id="SECID0EZMBG"><title>Material examined.</title><p><bold><italic>Holotype</italic>.</bold> China – <bold>Yunnan Prov.</bold> • ♂; glued on a card with labels as follows: “China: Yunnan, Lushui County, Yaojiapin; alt. 2540 m; 21 Jun 2010; Liang Tang leg.” “Holotype / <tp:taxon-name><tp:taxon-name-part taxon-name-part-type="genus" reg="Hesperosoma">Hesperosoma</tp:taxon-name-part><tp:taxon-name-part taxon-name-part-type="sensu">(s.str.)</tp:taxon-name-part><tp:taxon-name-part taxon-name-part-type="species" reg="languidum">languidum</tp:taxon-name-part></tp:taxon-name> / Cai, Tang &amp; Schillhammer” [red handwritten label]; <abbrev xmlns:xlink="http://www.w3.org/1999/xlink" content-type="institution" xlink:title="Department of Biology, Shanghai Normal University, P. R. China" id="ABBRID0ETNBG" xlink:type="simple">SHNU</abbrev>.</p></tp:treatment-sec><tp:treatment-sec sec-type="description" id="SECID0EYNBG"><title>Description.</title><p><bold>Measurements of male</bold>: <abbrev xmlns:xlink="http://www.w3.org/1999/xlink" xlink:title="body length, measured from the anterior margin of the clypeus to the posterior margin of abdominal tergite X" id="ABBRID0EAOBG" xlink:type="simple">BL</abbrev>: 15.63 mm, <abbrev xmlns:xlink="http://www.w3.org/1999/xlink" xlink:title="fore-body length, measured from the anterior margin of the clypeus to the apex of the elytra" id="ABBRID0EEOBG" xlink:type="simple">FL</abbrev>: 7.48 mm. <abbrev xmlns:xlink="http://www.w3.org/1999/xlink" xlink:title="length of head along the mid-line" id="ABBRID0EIOBG" xlink:type="simple">HL</abbrev>: 2.19 mm, <abbrev xmlns:xlink="http://www.w3.org/1999/xlink" xlink:title="width of head including eyes" id="ABBRID0EMOBG" xlink:type="simple">HW</abbrev>: 2.68 mm, <abbrev xmlns:xlink="http://www.w3.org/1999/xlink" xlink:title="length of eye" id="ABBRID0EQOBG" xlink:type="simple">EYL</abbrev>: 0.68 mm, <abbrev xmlns:xlink="http://www.w3.org/1999/xlink" xlink:title="length of tempora" id="ABBRID0EUOBG" xlink:type="simple">TL</abbrev>: 1.21 mm, <abbrev xmlns:xlink="http://www.w3.org/1999/xlink" xlink:title="length of pronotum along the mid-line" id="ABBRID0EYOBG" xlink:type="simple">PL</abbrev>: 2.72 mm, <abbrev xmlns:xlink="http://www.w3.org/1999/xlink" xlink:title="width of pronotum at the widest point" id="ABBRID0E3OBG" xlink:type="simple">PW</abbrev>: 2.27 mm, <abbrev xmlns:xlink="http://www.w3.org/1999/xlink" xlink:title="length of elytra, measured from humeral angle" id="ABBRID0EAPBG" xlink:type="simple">EL</abbrev>: 3.06 mm, <abbrev xmlns:xlink="http://www.w3.org/1999/xlink" xlink:title="width of elytra at the widest point" id="ABBRID0EEPBG" xlink:type="simple">EW</abbrev>: 3.05 mm. <abbrev xmlns:xlink="http://www.w3.org/1999/xlink" xlink:title="width of head including eyes" id="ABBRID0EIPBG" xlink:type="simple">HW</abbrev>/<abbrev xmlns:xlink="http://www.w3.org/1999/xlink" xlink:title="length of head along the mid-line" id="ABBRID0EMPBG" xlink:type="simple">HL</abbrev>: 1.22, <abbrev xmlns:xlink="http://www.w3.org/1999/xlink" xlink:title="length of tempora" id="ABBRID0EQPBG" xlink:type="simple">TL</abbrev>/<abbrev xmlns:xlink="http://www.w3.org/1999/xlink" xlink:title="length of eye" id="ABBRID0EUPBG" xlink:type="simple">EYL</abbrev>: 1.78, <abbrev xmlns:xlink="http://www.w3.org/1999/xlink" xlink:title="length of pronotum along the mid-line" id="ABBRID0EYPBG" xlink:type="simple">PL</abbrev>/<abbrev xmlns:xlink="http://www.w3.org/1999/xlink" xlink:title="width of pronotum at the widest point" id="ABBRID0E3PBG" xlink:type="simple">PW</abbrev>: 1.20, <abbrev xmlns:xlink="http://www.w3.org/1999/xlink" xlink:title="length of elytra, measured from humeral angle" id="ABBRID0EAQBG" xlink:type="simple">EL</abbrev>/<abbrev xmlns:xlink="http://www.w3.org/1999/xlink" xlink:title="width of elytra at the widest point" id="ABBRID0EEQBG" xlink:type="simple">EW</abbrev>: 1.00.</p><p>Head and pronotum metallic violaceous blue to deep blue, elytra dark metallic violaceous blue, usually a bit more opaque than head and pronotum; abdomen with segments III–VI dark red, segment VII dark red with posterior margin broadly reddish-yellow, segments VIII and X entirely reddish-yellow, segment IX reddish-yellow with apical third of latter blackish; antennae black, base and apex of segments 1 and 2 and base of segment 3 reddish, four outer segments creamy white; mandibles dark reddish-brown; maxillary palpi with segments I–III black, segment IV brown, labial palpi with segments I and II black, segment III brown.</p><fig id="F8" position="float" orientation="portrait"><object-id xmlns:xlink="http://www.w3.org/1999/xlink" content-type="doi" xlink:type="simple">10.3897/zookeys.1075.75799.figures36-40</object-id><object-id xmlns:xlink="http://www.w3.org/1999/xlink" content-type="arpha" xlink:type="simple">FAF7CC2C-4357-5E46-A89A-3D7DA2F3F79E</object-id><label>Figures 36–40.</label><caption><p><italic><tp:taxon-name><tp:taxon-name-part taxon-name-part-type="genus" reg="Hesperosoma">Hesperosoma</tp:taxon-name-part><tp:taxon-name-part taxon-name-part-type="species" reg="languidum">languidum</tp:taxon-name-part></tp:taxon-name></italic> sp. nov. <bold>36–37</bold> habitus <bold>38–40</bold> aedeagus, lateral (<bold>38</bold>) and ventral (<bold>39</bold>) views, paramere (<bold>40</bold>). Scale bars: 2 mm (<bold>36–37</bold>), 0.2 mm (<bold>38–40</bold>).</p></caption><graphic xmlns:xlink="http://www.w3.org/1999/xlink" xlink:href="zookeys-1075-137-g008.jpg" position="float" orientation="portrait" xlink:type="simple" id="oo_620011.jpg"><uri content-type="original_file" xlink:type="simple">https://binary.pensoft.net/fig/620011</uri></graphic></fig><p>Head (Fig. <xref ref-type="fig" rid="F3">12</xref>) 1.22 times as wide as long, rounded trapezoid, tempora regularly convex, eyes moderately protruding; surface with dense and shallow punctation, mostly contiguous; frons impunctate; with short, weakly delimited impunctate mid-line, extending from impunctate frons to about half of mid-length; antennae with segments 4–8 markedly oblong, segment 9 slightly oblong.</p><p>Pronotum 1.20 times as long as wide, slender, widest at level of large lateral seta, narrowed towards base in wide, but shallow concave arc; surface as densely and shallowly punctate as on head, with indistinct, short impunctate mid-line in posterior third; scutellum with dense and shallow punctation, interstices forming small transverse rugae.</p><p>Elytra as long as wide, exceedingly densely, shallowly punctate, punctures almost contiguous.</p><p>Abdominal tergites III–V with basal transverse depression, punctation of abdominal tergites III–V feeble at base; posterior halves of abdominal tergites III–V and entire surface of remaining tergites with very fine and dense punctation.</p><p><bold>Male.</bold> Protarsomeres 1–4 moderately dilated, heart-shaped; sternite VII with patch of long bright yellow setae on median portion; sternite VIII with posterior margin emarginate at middle; aedeagus (Figs <xref ref-type="fig" rid="F8">38–40</xref>) with median lobe and paramere slightly asymmetrical, paramere (Fig. <xref ref-type="fig" rid="F8">40</xref>) relatively shorter than median lobe, aedeagus very similar to that of <italic><tp:taxon-name><tp:taxon-name-part taxon-name-part-type="genus" reg="Hesperosoma">H.</tp:taxon-name-part><tp:taxon-name-part taxon-name-part-type="species" reg="puetzi">puetzi</tp:taxon-name-part></tp:taxon-name></italic>, but paramere narrower and apex of the median lobe markedly slender in lateral view.</p><p><bold>Female.</bold> Unknown.</p></tp:treatment-sec><tp:treatment-sec sec-type="etymology" id="SECID0ETSBG"><title>Etymology.</title><p>The specific epithet refers to the shallow punctation of the new species</p></tp:treatment-sec><tp:treatment-sec sec-type="distribution" id="SECID0EYSBG"><title>Distribution.</title><p>China (Yunnan).</p></tp:treatment-sec><tp:treatment-sec sec-type="diagnosis" id="SECID0E4SBG"><title>Diagnosis.</title><p>The new species is very similar to <italic><tp:taxon-name><tp:taxon-name-part taxon-name-part-type="genus" reg="Hesperosoma">H.</tp:taxon-name-part><tp:taxon-name-part taxon-name-part-type="species" reg="puetzi">puetzi</tp:taxon-name-part></tp:taxon-name></italic> (Sichuan), but can be easily distinguished from it by smaller eyes with <abbrev xmlns:xlink="http://www.w3.org/1999/xlink" xlink:title="length of tempora" id="ABBRID0EOTBG" xlink:type="simple">TL</abbrev>/<abbrev xmlns:xlink="http://www.w3.org/1999/xlink" xlink:title="length of eye" id="ABBRID0ESTBG" xlink:type="simple">EYL</abbrev> about 1.70 (1.47 in <italic><tp:taxon-name><tp:taxon-name-part taxon-name-part-type="genus" reg="Hesperosoma">H.</tp:taxon-name-part><tp:taxon-name-part taxon-name-part-type="species" reg="puetzi">puetzi</tp:taxon-name-part></tp:taxon-name></italic>); head, pronotum and elytra with dense and shallow punctation (punctation in <italic><tp:taxon-name><tp:taxon-name-part taxon-name-part-type="genus" reg="Hesperosoma">H.</tp:taxon-name-part><tp:taxon-name-part taxon-name-part-type="species" reg="puetzi">puetzi</tp:taxon-name-part></tp:taxon-name></italic> dense and coarse); abdominal tergites III–V without pit-like punctures in basal half. In appearance, it is also similar to <italic><tp:taxon-name><tp:taxon-name-part taxon-name-part-type="genus" reg="Hesperosoma">H.</tp:taxon-name-part><tp:taxon-name-part taxon-name-part-type="species" reg="flavoterminale">flavoterminale</tp:taxon-name-part></tp:taxon-name></italic> (Sichuan), <italic><tp:taxon-name><tp:taxon-name-part taxon-name-part-type="genus" reg="Hesperosoma">H.</tp:taxon-name-part><tp:taxon-name-part taxon-name-part-type="species" reg="tarasovi">tarasovi</tp:taxon-name-part></tp:taxon-name></italic> from Laos and <italic><tp:taxon-name><tp:taxon-name-part taxon-name-part-type="genus" reg="Hesperosoma">H.</tp:taxon-name-part><tp:taxon-name-part taxon-name-part-type="species" reg="kleebergi">kleebergi</tp:taxon-name-part></tp:taxon-name></italic> from China (Xizang) and Nepal, but can be distinguished from <italic><tp:taxon-name><tp:taxon-name-part taxon-name-part-type="genus" reg="Hesperosoma">H.</tp:taxon-name-part><tp:taxon-name-part taxon-name-part-type="species" reg="flavoterminale">flavoterminale</tp:taxon-name-part></tp:taxon-name></italic> and <italic><tp:taxon-name><tp:taxon-name-part taxon-name-part-type="genus" reg="Hesperosoma">H.</tp:taxon-name-part><tp:taxon-name-part taxon-name-part-type="species" reg="kleebergi">kleebergi</tp:taxon-name-part></tp:taxon-name></italic> by the antennal segments VIII–XI being creamy white (segments VII–XI creamy white in <italic><tp:taxon-name><tp:taxon-name-part taxon-name-part-type="genus" reg="Hesperosoma">H.</tp:taxon-name-part><tp:taxon-name-part taxon-name-part-type="species" reg="flavoterminale">flavoterminale</tp:taxon-name-part></tp:taxon-name></italic> and <italic><tp:taxon-name><tp:taxon-name-part taxon-name-part-type="genus" reg="Hesperosoma">H.</tp:taxon-name-part><tp:taxon-name-part taxon-name-part-type="species" reg="kleebergi">kleebergi</tp:taxon-name-part></tp:taxon-name></italic>); and from <italic><tp:taxon-name><tp:taxon-name-part taxon-name-part-type="genus" reg="Hesperosoma">H.</tp:taxon-name-part><tp:taxon-name-part taxon-name-part-type="species" reg="tarasovi">tarasovi</tp:taxon-name-part></tp:taxon-name></italic> by the narrower head.</p></tp:treatment-sec><tp:treatment-sec><!--Section generated to contain objects referenced in tp:taxon-treatment.--><fig id="F3" position="float" orientation="portrait"><object-id xmlns:xlink="http://www.w3.org/1999/xlink" content-type="doi" xlink:type="simple">10.3897/zookeys.1075.75799.figures9-12</object-id><object-id xmlns:xlink="http://www.w3.org/1999/xlink" content-type="arpha" xlink:type="simple">7881E161-EC1E-529D-A068-15E3F31AC829</object-id><label>Figures 9–12.</label><caption><p>Head of species of subgenus <tp:taxon-name><tp:taxon-name-part taxon-name-part-type="genus" reg="Hesperosoma"/><tp:taxon-name-part taxon-name-part-type="subgenus" reg="Hesperosoma">Hesperosoma</tp:taxon-name-part></tp:taxon-name><bold>9</bold><italic><tp:taxon-name><tp:taxon-name-part taxon-name-part-type="genus" reg="Hesperosoma">H.</tp:taxon-name-part><tp:taxon-name-part taxon-name-part-type="species" reg="chenchangchini">chenchangchini</tp:taxon-name-part></tp:taxon-name></italic> sp. nov. <bold>10</bold><italic><tp:taxon-name><tp:taxon-name-part taxon-name-part-type="genus" reg="Hesperosoma">H.</tp:taxon-name-part><tp:taxon-name-part taxon-name-part-type="species" reg="puetzi">puetzi</tp:taxon-name-part></tp:taxon-name></italic><bold>11</bold><italic><tp:taxon-name><tp:taxon-name-part taxon-name-part-type="genus" reg="Hesperosoma">H.</tp:taxon-name-part><tp:taxon-name-part taxon-name-part-type="species" reg="xizangense">xizangense</tp:taxon-name-part></tp:taxon-name></italic> sp. nov. <bold>12</bold><italic><tp:taxon-name><tp:taxon-name-part taxon-name-part-type="genus" reg="Hesperosoma">H.</tp:taxon-name-part><tp:taxon-name-part taxon-name-part-type="species" reg="languidum">languidum</tp:taxon-name-part></tp:taxon-name></italic> sp. nov. Scale bars: 1 mm.</p></caption><graphic xmlns:xlink="http://www.w3.org/1999/xlink" xlink:href="zookeys-1075-137-g003.jpg" position="float" orientation="portrait" xlink:type="simple" id="oo_620006.jpg"><uri content-type="original_file" xlink:type="simple">https://binary.pensoft.net/fig/620006</uri></graphic></fig></tp:treatment-sec></tp:taxon-treatment>
