# Supplementary material for: ﻿A review of the genus Hesperosoma Scheerpeltz (Coleoptera, Staphylinidae, Staphylininae) of China
Source: Zookeys. 2021 Dec 7;1075:137–74. doi: 10.3897/zookeys.1075.75799 (PMC8671713; doi:10.3897/zookeys.1075.75799)
Supplement: XML Treatment for Hesperosoma (s.str.) motuoense [file zookeys.1075.75799-treatment6.xml]

<!DOCTYPE tp:taxon-treatment
  PUBLIC "-//TaxonX//DTD Taxonomic Treatment Publishing DTD v0 20100105//EN" "tax-treatment-NSO.dtd">
<tp:taxon-treatment xmlns:tp="http://www.plazi.org/taxpub"><tp:treatment-meta><kwd-group><label>Taxon classification</label><kwd>
                  <named-content content-type="kingdom">Animalia</named-content>
                </kwd><kwd>
                  <named-content content-type="order">Coleoptera</named-content>
                </kwd><kwd>
                  <named-content content-type="family">Staphylinidae</named-content>
                </kwd></kwd-group><mixed-citation publication-type="journal"><person-group><name><surname>Cai1</surname><given-names>Yu-Jie</given-names></name><name><surname>Tang1</surname><given-names>Liang</given-names></name><name><surname>Schillhammer2</surname><given-names>Harald</given-names></name></person-group><article-title>﻿A review of the genus <italic><tp:taxon-name><tp:taxon-name-part taxon-name-part-type="genus" reg="Hesperosoma">Hesperosoma</tp:taxon-name-part></tp:taxon-name></italic> Scheerpeltz (<tp:taxon-name><tp:taxon-name-part taxon-name-part-type="order">Coleoptera</tp:taxon-name-part></tp:taxon-name>, <tp:taxon-name><tp:taxon-name-part taxon-name-part-type="family">Staphylinidae</tp:taxon-name-part></tp:taxon-name>, <tp:taxon-name><tp:taxon-name-part taxon-name-part-type="subfamily">Staphylininae</tp:taxon-name-part></tp:taxon-name>) of China</article-title><source>Zookeys</source><day>07</day><month>12</month><year>2021</year><volume>1075</volume><fpage>137</fpage><lpage>174</lpage><pub-id pub-id-type="doi">10.3897/zookeys.1075.75799</pub-id></mixed-citation></tp:treatment-meta><tp:nomenclature><label>﻿</label><tp:taxon-name>
                <object-id xmlns:xlink="http://www.w3.org/1999/xlink" content-type="arpha" xlink:type="simple">F7CDA45E-6F9D-5638-90DE-B1D32B84F60B</object-id>
                <tp:taxon-name-part taxon-name-part-type="genus" reg="Hesperosoma">Hesperosoma</tp:taxon-name-part>
                <tp:taxon-name-part taxon-name-part-type="sensu">(s.str.)</tp:taxon-name-part>
                <tp:taxon-name-part taxon-name-part-type="species" reg="motuoense">motuoense</tp:taxon-name-part>
                <object-id xmlns:xlink="http://www.w3.org/1999/xlink" content-type="zoobank" xlink:type="simple">http://zoobank.org/43DC52F6-AD98-4328-8E3B-93D67DAC68F1</object-id>
              </tp:taxon-name><tp:taxon-status xmlns:xlink="http://www.w3.org/1999/xlink" xlink:type="simple">sp. nov.</tp:taxon-status><xref ref-type="fig" rid="F9">Figures 41–46</xref></tp:nomenclature><tp:treatment-sec sec-type="material" id="SECID0EUYBG"><title>Material examined.</title><p><bold><italic>Holotype</italic>.</bold> China – <bold>Xizang Prov.</bold> • ♂; glued on a card with labels as follows: “China: Xizang A. R., Motuo County, Hanmi; alt. 2100 m; 23 Aug 2011; Wen-Xuan Bi leg.” “Holotype / <tp:taxon-name><tp:taxon-name-part taxon-name-part-type="genus" reg="Hesperosoma">Hesperosoma</tp:taxon-name-part><tp:taxon-name-part taxon-name-part-type="sensu">(s.str.)</tp:taxon-name-part><tp:taxon-name-part taxon-name-part-type="species" reg="motuoense">motuoense</tp:taxon-name-part></tp:taxon-name> / Cai, Tang &amp; Schillhammer” [red handwritten label]; <abbrev xmlns:xlink="http://www.w3.org/1999/xlink" content-type="institution" xlink:title="Department of Biology, Shanghai Normal University, P. R. China" id="ABBRID0EOZBG" xlink:type="simple">SHNU</abbrev>. <bold><italic>Paratypes</italic>.</bold> China – <bold>Xizang Prov.</bold> • 3♂♂; Motuo County, 80k; alt. 2100 m; 24 Aug 2011; Wen-Xuan Bi leg.; <abbrev xmlns:xlink="http://www.w3.org/1999/xlink" content-type="institution" xlink:title="Department of Biology, Shanghai Normal University, P. R. China" id="ABBRID0EZZBG" xlink:type="simple">SHNU</abbrev>, <named-content xmlns:xlink="http://www.w3.org/1999/xlink" content-type="dwc:institutional_code" xlink:type="simple">NMW</named-content> • 2♀♀; same locality, but 11 Aug 2013, Wen-Xuan Bi leg.; <abbrev xmlns:xlink="http://www.w3.org/1999/xlink" content-type="institution" xlink:title="Department of Biology, Shanghai Normal University, P. R. China" id="ABBRID0ED1BG" xlink:type="simple">SHNU</abbrev>, <named-content xmlns:xlink="http://www.w3.org/1999/xlink" content-type="dwc:institutional_code" xlink:type="simple">NMW</named-content> • 2♂♂; same locality, but 11 Aug 2013; Wen-Xuan Bi leg.; <abbrev xmlns:xlink="http://www.w3.org/1999/xlink" content-type="institution" xlink:title="Department of Biology, Shanghai Normal University, P. R. China" id="ABBRID0EN1BG" xlink:type="simple">SHNU</abbrev> • 1♀; same locality, but 22 Jul 2013; Wen-Xuan Bi leg.; <abbrev xmlns:xlink="http://www.w3.org/1999/xlink" content-type="institution" xlink:title="Department of Biology, Shanghai Normal University, P. R. China" id="ABBRID0ES1BG" xlink:type="simple">SHNU</abbrev> • 1♂; Zhucun-Bangxin; alt. 1850 m; 26 Aug 2013; Wen-Xuan Bi leg.; <abbrev xmlns:xlink="http://www.w3.org/1999/xlink" content-type="institution" xlink:title="Department of Biology, Shanghai Normal University, P. R. China" id="ABBRID0EX1BG" xlink:type="simple">SHNU</abbrev>.</p></tp:treatment-sec><tp:treatment-sec sec-type="description" id="SECID0E31BG"><title>Measurements.</title><p><bold>Male</bold>: <abbrev xmlns:xlink="http://www.w3.org/1999/xlink" xlink:title="body length, measured from the anterior margin of the clypeus to the posterior margin of abdominal tergite X" id="ABBRID0EE2BG" xlink:type="simple">BL</abbrev>: 10.54–14.54 mm, <abbrev xmlns:xlink="http://www.w3.org/1999/xlink" xlink:title="fore-body length, measured from the anterior margin of the clypeus to the apex of the elytra" id="ABBRID0EI2BG" xlink:type="simple">FL</abbrev>: 6.12–7.25 mm. <abbrev xmlns:xlink="http://www.w3.org/1999/xlink" xlink:title="length of head along the mid-line" id="ABBRID0EM2BG" xlink:type="simple">HL</abbrev>: 1.77–2.07 mm, <abbrev xmlns:xlink="http://www.w3.org/1999/xlink" xlink:title="width of head including eyes" id="ABBRID0EQ2BG" xlink:type="simple">HW</abbrev>: 2.11–2.68 mm, <abbrev xmlns:xlink="http://www.w3.org/1999/xlink" xlink:title="length of eye" id="ABBRID0EU2BG" xlink:type="simple">EYL</abbrev>: 0.64–0.75 mm, <abbrev xmlns:xlink="http://www.w3.org/1999/xlink" xlink:title="length of tempora" id="ABBRID0EY2BG" xlink:type="simple">TL</abbrev>: 0.83–1.05 mm, <abbrev xmlns:xlink="http://www.w3.org/1999/xlink" xlink:title="length of pronotum along the mid-line" id="ABBRID0E32BG" xlink:type="simple">PL</abbrev>: 2.00–2.45 mm, <abbrev xmlns:xlink="http://www.w3.org/1999/xlink" xlink:title="width of pronotum at the widest point" id="ABBRID0EA3BG" xlink:type="simple">PW</abbrev>: 1.77–2.19 mm, <abbrev xmlns:xlink="http://www.w3.org/1999/xlink" xlink:title="length of elytra, measured from humeral angle" id="ABBRID0EE3BG" xlink:type="simple">EL</abbrev>: 2.75–3.21 mm, <abbrev xmlns:xlink="http://www.w3.org/1999/xlink" xlink:title="width of elytra at the widest point" id="ABBRID0EI3BG" xlink:type="simple">EW</abbrev>: 2.75–3.28 mm. <abbrev xmlns:xlink="http://www.w3.org/1999/xlink" xlink:title="width of head including eyes" id="ABBRID0EM3BG" xlink:type="simple">HW</abbrev>/<abbrev xmlns:xlink="http://www.w3.org/1999/xlink" xlink:title="length of head along the mid-line" id="ABBRID0EQ3BG" xlink:type="simple">HL</abbrev>: 1.19–1.34, <abbrev xmlns:xlink="http://www.w3.org/1999/xlink" xlink:title="length of tempora" id="ABBRID0EU3BG" xlink:type="simple">TL</abbrev>/<abbrev xmlns:xlink="http://www.w3.org/1999/xlink" xlink:title="length of eye" id="ABBRID0EY3BG" xlink:type="simple">EYL</abbrev>: 1.25–1.44, <abbrev xmlns:xlink="http://www.w3.org/1999/xlink" xlink:title="length of pronotum along the mid-line" id="ABBRID0E33BG" xlink:type="simple">PL</abbrev>/<abbrev xmlns:xlink="http://www.w3.org/1999/xlink" xlink:title="width of pronotum at the widest point" id="ABBRID0EA4BG" xlink:type="simple">PW</abbrev>: 1.11–1.15, <abbrev xmlns:xlink="http://www.w3.org/1999/xlink" xlink:title="length of elytra, measured from humeral angle" id="ABBRID0EE4BG" xlink:type="simple">EL</abbrev>/<abbrev xmlns:xlink="http://www.w3.org/1999/xlink" xlink:title="width of elytra at the widest point" id="ABBRID0EI4BG" xlink:type="simple">EW</abbrev>: 0.94–1.00.</p><p><bold>Female</bold>: <abbrev xmlns:xlink="http://www.w3.org/1999/xlink" xlink:title="body length, measured from the anterior margin of the clypeus to the posterior margin of abdominal tergite X" id="ABBRID0EQ4BG" xlink:type="simple">BL</abbrev>: 13.23–15.49 mm, <abbrev xmlns:xlink="http://www.w3.org/1999/xlink" xlink:title="fore-body length, measured from the anterior margin of the clypeus to the apex of the elytra" id="ABBRID0EU4BG" xlink:type="simple">FL</abbrev>: 7.10–7.40 mm. <abbrev xmlns:xlink="http://www.w3.org/1999/xlink" xlink:title="length of head along the mid-line" id="ABBRID0EY4BG" xlink:type="simple">HL</abbrev>: 1.96–2.07 mm, <abbrev xmlns:xlink="http://www.w3.org/1999/xlink" xlink:title="width of head including eyes" id="ABBRID0E34BG" xlink:type="simple">HW</abbrev>: 2.34–2.45 mm, <abbrev xmlns:xlink="http://www.w3.org/1999/xlink" xlink:title="length of eye" id="ABBRID0EA5BG" xlink:type="simple">EYL</abbrev>: 0.75–0.79 mm, <abbrev xmlns:xlink="http://www.w3.org/1999/xlink" xlink:title="length of tempora" id="ABBRID0EE5BG" xlink:type="simple">TL</abbrev>: 0.94–1.02 mm, <abbrev xmlns:xlink="http://www.w3.org/1999/xlink" xlink:title="length of pronotum along the mid-line" id="ABBRID0EI5BG" xlink:type="simple">PL</abbrev>: 2.41–2.45 mm, <abbrev xmlns:xlink="http://www.w3.org/1999/xlink" xlink:title="width of pronotum at the widest point" id="ABBRID0EM5BG" xlink:type="simple">PW</abbrev>: 2.07–2.15 mm, <abbrev xmlns:xlink="http://www.w3.org/1999/xlink" xlink:title="length of elytra, measured from humeral angle" id="ABBRID0EQ5BG" xlink:type="simple">EL</abbrev>: 3.17–3.40 mm, <abbrev xmlns:xlink="http://www.w3.org/1999/xlink" xlink:title="width of elytra at the widest point" id="ABBRID0EU5BG" xlink:type="simple">EW</abbrev>: 3.25–3.40 mm. <abbrev xmlns:xlink="http://www.w3.org/1999/xlink" xlink:title="width of head including eyes" id="ABBRID0EY5BG" xlink:type="simple">HW</abbrev>/<abbrev xmlns:xlink="http://www.w3.org/1999/xlink" xlink:title="length of head along the mid-line" id="ABBRID0E35BG" xlink:type="simple">HL</abbrev>: 1.16–1.20, <abbrev xmlns:xlink="http://www.w3.org/1999/xlink" xlink:title="length of tempora" id="ABBRID0EA6BG" xlink:type="simple">TL</abbrev>/<abbrev xmlns:xlink="http://www.w3.org/1999/xlink" xlink:title="length of eye" id="ABBRID0EE6BG" xlink:type="simple">EYL</abbrev>: 1.25–1.29, <abbrev xmlns:xlink="http://www.w3.org/1999/xlink" xlink:title="length of pronotum along the mid-line" id="ABBRID0EI6BG" xlink:type="simple">PL</abbrev>/<abbrev xmlns:xlink="http://www.w3.org/1999/xlink" xlink:title="width of pronotum at the widest point" id="ABBRID0EM6BG" xlink:type="simple">PW</abbrev>: 1.14–1.18, <abbrev xmlns:xlink="http://www.w3.org/1999/xlink" xlink:title="length of elytra, measured from humeral angle" id="ABBRID0EQ6BG" xlink:type="simple">EL</abbrev>/<abbrev xmlns:xlink="http://www.w3.org/1999/xlink" xlink:title="width of elytra at the widest point" id="ABBRID0EU6BG" xlink:type="simple">EW</abbrev>: 0.96–1.00.</p><p>Head and pronotum brilliant metallic green to bluish-green, elytra brighter metallic green, bluish-green at shoulders, along sides and at posterolateral angles; abdomen with segments III–V reddish (in one specimen, abdomen with segments III–V reddish, medio-posterior portion darkened on segments IV and V), segments VI–VII dark brown, but segment VII with apical portion broadly yellow, segments VIII–IX entirely pale yellow; antennae with segments 1–6 black, base of segment 2 reddish, segments 7–11 creamy white; mandibles reddish with narrowly darkened medial and lateral margins; palpi dark reddish-brown with paler reddish tips; legs reddish-brown.</p><p>Head 1.16–1.34 times as wide as long, rounded trapezoid, tempora narrowed behind eyes; surface with moderately dense, simple punctation, punctures separated by about 1–2 puncture diameters in transverse direction; narrow anterior portion of frons impunctate; narrow impunctate mid-line extending from frons posteriad to mid-length; pubescence brownish; antennae with segments 4–7 markedly oblong, segments 8 and 9 slightly oblong, segment 10 about as long as wide.</p><p>Pronotum 1.11–1.18 times as long as wide, widest at about level of large lateral seta, narrowed towards base in distinct concave arc; punctation of surface similar to that of head, with narrow impunctate mid-line; scutellum densely furnished with pit-like punctures, but punctures, although almost contiguous, well isolated.</p><p>Elytra 0.94–1.00 times as long as wide, surface slightly uneven, with distinct depression between shoulders, scutellum and apical margin of elytra, along suture slightly elevated; punctation dense, but punctures not contiguous, separated by less than a puncture diameter in transverse direction; pubescence yellow, long and dense along suture and posterior elytral margin.</p><p>Abdominal tergites III–V with basal transverse depression; punctation of abdominal tergites III–V pit-like at base, gradually becoming finer towards apical margin, pit-like punctures occupying more than basal half on tergite III, about basal half on tergite IV and about basal third on tergite V; abdominal tergites VI–VIII with punctures similar in size, interstices smooth.</p><p><bold>Male.</bold> Protarsomeres 1–4 moderately dilated, heart-shaped; sternite VII with patch of long yellow setae on median portion, posterior margin broadly emarginate at middle; sternite VIII with posterior margin emarginate at middle; aedeagus (Figs <xref ref-type="fig" rid="F9">43–45</xref>) with median lobe and paramere slightly asymmetrical, paramere (Fig. <xref ref-type="fig" rid="F9">45</xref>) shorter than median lobe and medio-apically emarginate.</p><fig id="F9" position="float" orientation="portrait"><object-id xmlns:xlink="http://www.w3.org/1999/xlink" content-type="doi" xlink:type="simple">10.3897/zookeys.1075.75799.figures41-46</object-id><object-id xmlns:xlink="http://www.w3.org/1999/xlink" content-type="arpha" xlink:type="simple">611B0698-D338-593C-B721-CC1C507BDFE1</object-id><label>Figures 41–46.</label><caption><p><italic><tp:taxon-name><tp:taxon-name-part taxon-name-part-type="genus" reg="Hesperosoma">Hesperosoma</tp:taxon-name-part><tp:taxon-name-part taxon-name-part-type="species" reg="motuoense">motuoense</tp:taxon-name-part></tp:taxon-name></italic> sp. nov. <bold>41–42</bold> habitus <bold>43–45</bold> aedeagus, lateral (<bold>43</bold>) and ventral (<bold>44</bold>) views, paramere (<bold>45</bold>) <bold>46</bold> female abdominal tergite X. Scale bars: 2 mm (<bold>41–42</bold>), 0.2 mm (<bold>43–46</bold>).</p></caption><graphic xmlns:xlink="http://www.w3.org/1999/xlink" xlink:href="zookeys-1075-137-g009.jpg" position="float" orientation="portrait" xlink:type="simple" id="oo_620012.jpg"><uri content-type="original_file" xlink:type="simple">https://binary.pensoft.net/fig/620012</uri></graphic></fig><p><bold>Female.</bold> Tergite X (Fig. <xref ref-type="fig" rid="F9">46</xref>) slightly asymmetrical with posterior margin projecting at middle.</p></tp:treatment-sec><tp:treatment-sec sec-type="etymology" id="SECID0E1BAI"><title>Etymology.</title><p>The species is named after the type locality.</p></tp:treatment-sec><tp:treatment-sec sec-type="distribution" id="SECID0E6BAI"><title>Distribution.</title><p>China (Xizang).</p></tp:treatment-sec><tp:treatment-sec sec-type="diagnosis" id="SECID0EECAI"><title>Diagnosis.</title><p>Externally, the species hardly differs from <italic><tp:taxon-name><tp:taxon-name-part taxon-name-part-type="genus" reg="Hesperosoma">H.</tp:taxon-name-part><tp:taxon-name-part taxon-name-part-type="species" reg="mishmiense">mishmiense</tp:taxon-name-part></tp:taxon-name></italic> Schillhammer, 2004 from India, but may be distinguished by the shape of the aedeagus (Figs <xref ref-type="fig" rid="F9">43–45</xref>): median lobe (lateral view) in <italic><tp:taxon-name><tp:taxon-name-part taxon-name-part-type="genus" reg="Hesperosoma">H.</tp:taxon-name-part><tp:taxon-name-part taxon-name-part-type="species" reg="motuoense">motuoense</tp:taxon-name-part></tp:taxon-name></italic> sp. nov. broader than in <italic><tp:taxon-name><tp:taxon-name-part taxon-name-part-type="genus" reg="Hesperosoma">H.</tp:taxon-name-part><tp:taxon-name-part taxon-name-part-type="species" reg="mishmiense">mishmiense</tp:taxon-name-part></tp:taxon-name></italic>, paramere in <italic><tp:taxon-name><tp:taxon-name-part taxon-name-part-type="genus" reg="Hesperosoma">H.</tp:taxon-name-part><tp:taxon-name-part taxon-name-part-type="species" reg="motuoense">motuoense</tp:taxon-name-part></tp:taxon-name></italic> sp. nov. with shallower medio-apical emargination.</p></tp:treatment-sec></tp:taxon-treatment>
