# Supplementary material for: ﻿A review of the genus Hesperosoma Scheerpeltz (Coleoptera, Staphylinidae, Staphylininae) of China
Source: Zookeys. 2021 Dec 7;1075:137–74. doi: 10.3897/zookeys.1075.75799 (PMC8671713; doi:10.3897/zookeys.1075.75799)
Supplement: XML Treatment for Hesperosoma (s.str.) xizangense [file zookeys.1075.75799-treatment8.xml]

<!DOCTYPE tp:taxon-treatment
  PUBLIC "-//TaxonX//DTD Taxonomic Treatment Publishing DTD v0 20100105//EN" "tax-treatment-NSO.dtd">
<tp:taxon-treatment xmlns:tp="http://www.plazi.org/taxpub"><tp:treatment-meta><kwd-group><label>Taxon classification</label><kwd>
                  <named-content content-type="kingdom">Animalia</named-content>
                </kwd><kwd>
                  <named-content content-type="order">Coleoptera</named-content>
                </kwd><kwd>
                  <named-content content-type="family">Staphylinidae</named-content>
                </kwd></kwd-group><mixed-citation publication-type="journal"><person-group><name><surname>Cai1</surname><given-names>Yu-Jie</given-names></name><name><surname>Tang1</surname><given-names>Liang</given-names></name><name><surname>Schillhammer2</surname><given-names>Harald</given-names></name></person-group><article-title>﻿A review of the genus <italic><tp:taxon-name><tp:taxon-name-part taxon-name-part-type="genus" reg="Hesperosoma">Hesperosoma</tp:taxon-name-part></tp:taxon-name></italic> Scheerpeltz (<tp:taxon-name><tp:taxon-name-part taxon-name-part-type="order">Coleoptera</tp:taxon-name-part></tp:taxon-name>, <tp:taxon-name><tp:taxon-name-part taxon-name-part-type="family">Staphylinidae</tp:taxon-name-part></tp:taxon-name>, <tp:taxon-name><tp:taxon-name-part taxon-name-part-type="subfamily">Staphylininae</tp:taxon-name-part></tp:taxon-name>) of China</article-title><source>Zookeys</source><day>07</day><month>12</month><year>2021</year><volume>1075</volume><fpage>137</fpage><lpage>174</lpage><pub-id pub-id-type="doi">10.3897/zookeys.1075.75799</pub-id></mixed-citation></tp:treatment-meta><tp:nomenclature><label>﻿</label><tp:taxon-name>
                <object-id xmlns:xlink="http://www.w3.org/1999/xlink" content-type="arpha" xlink:type="simple">789A0AEE-937F-5B98-BFAB-C0568AEAD456</object-id>
                <tp:taxon-name-part taxon-name-part-type="genus" reg="Hesperosoma">Hesperosoma</tp:taxon-name-part>
                <tp:taxon-name-part taxon-name-part-type="sensu">(s.str.)</tp:taxon-name-part>
                <tp:taxon-name-part taxon-name-part-type="species" reg="xizangense">xizangense</tp:taxon-name-part>
                <object-id xmlns:xlink="http://www.w3.org/1999/xlink" content-type="zoobank" xlink:type="simple">http://zoobank.org/30F6B5FA-7004-4F4C-BA23-F0DB3E3A1971</object-id>
              </tp:taxon-name><tp:taxon-status xmlns:xlink="http://www.w3.org/1999/xlink" xlink:type="simple">sp. nov.</tp:taxon-status><xref ref-type="fig" rid="F3">Figures 11</xref><xref ref-type="fig" rid="F11">, 53–57</xref></tp:nomenclature><tp:treatment-sec sec-type="material" id="SECID0ESSAI"><title>Material examined.</title><p><bold><italic>Holotype</italic>.</bold> China – <bold>Xizang Prov.</bold> • ♂; glued on a card with labels as follows: “China: Xizang, Bomi County, Yigong; alt. 2397 m; 27 Jul 2016; Yan-Quan Lu leg.; mixed forest.” “Holotype / <tp:taxon-name><tp:taxon-name-part taxon-name-part-type="genus" reg="Hesperosoma">Hesperosoma</tp:taxon-name-part><tp:taxon-name-part taxon-name-part-type="sensu">(s.str.)</tp:taxon-name-part><tp:taxon-name-part taxon-name-part-type="species" reg="xizangense">xizangense</tp:taxon-name-part></tp:taxon-name> / Cai, Tang &amp; Schillhammer” [red handwritten label]; <abbrev xmlns:xlink="http://www.w3.org/1999/xlink" content-type="institution" xlink:title="Department of Biology, Shanghai Normal University, P. R. China" id="ABBRID0EMTAI" xlink:type="simple">SHNU</abbrev>.</p></tp:treatment-sec><tp:treatment-sec sec-type="description" id="SECID0ERTAI"><title>Description.</title><p><bold>Measurements of male</bold>: <abbrev xmlns:xlink="http://www.w3.org/1999/xlink" xlink:title="body length, measured from the anterior margin of the clypeus to the posterior margin of abdominal tergite X" id="ABBRID0EZTAI" xlink:type="simple">BL</abbrev>: 13.67 mm, <abbrev xmlns:xlink="http://www.w3.org/1999/xlink" xlink:title="fore-body length, measured from the anterior margin of the clypeus to the apex of the elytra" id="ABBRID0E4TAI" xlink:type="simple">FL</abbrev>: 8.12 mm. <abbrev xmlns:xlink="http://www.w3.org/1999/xlink" xlink:title="length of head along the mid-line" id="ABBRID0EBUAI" xlink:type="simple">HL</abbrev>: 2.26 mm, <abbrev xmlns:xlink="http://www.w3.org/1999/xlink" xlink:title="width of head including eyes" id="ABBRID0EFUAI" xlink:type="simple">HW</abbrev>: 2.91 mm, <abbrev xmlns:xlink="http://www.w3.org/1999/xlink" xlink:title="length of eye" id="ABBRID0EJUAI" xlink:type="simple">EYL</abbrev>: 0.74 mm, <abbrev xmlns:xlink="http://www.w3.org/1999/xlink" xlink:title="length of tempora" id="ABBRID0ENUAI" xlink:type="simple">TL</abbrev>: 1.24 mm, <abbrev xmlns:xlink="http://www.w3.org/1999/xlink" xlink:title="length of pronotum along the mid-line" id="ABBRID0ERUAI" xlink:type="simple">PL</abbrev>: 2.75 mm, <abbrev xmlns:xlink="http://www.w3.org/1999/xlink" xlink:title="width of pronotum at the widest point" id="ABBRID0EVUAI" xlink:type="simple">PW</abbrev>: 2.34 mm, <abbrev xmlns:xlink="http://www.w3.org/1999/xlink" xlink:title="length of elytra, measured from humeral angle" id="ABBRID0EZUAI" xlink:type="simple">EL</abbrev>: 3.55 mm, <abbrev xmlns:xlink="http://www.w3.org/1999/xlink" xlink:title="width of elytra at the widest point" id="ABBRID0E4UAI" xlink:type="simple">EW</abbrev>: 3.59 mm. <abbrev xmlns:xlink="http://www.w3.org/1999/xlink" xlink:title="width of head including eyes" id="ABBRID0EBVAI" xlink:type="simple">HW</abbrev>/<abbrev xmlns:xlink="http://www.w3.org/1999/xlink" xlink:title="length of head along the mid-line" id="ABBRID0EFVAI" xlink:type="simple">HL</abbrev>: 1.29, <abbrev xmlns:xlink="http://www.w3.org/1999/xlink" xlink:title="length of tempora" id="ABBRID0EJVAI" xlink:type="simple">TL</abbrev>/<abbrev xmlns:xlink="http://www.w3.org/1999/xlink" xlink:title="length of eye" id="ABBRID0ENVAI" xlink:type="simple">EYL</abbrev>: 1.68, <abbrev xmlns:xlink="http://www.w3.org/1999/xlink" xlink:title="length of pronotum along the mid-line" id="ABBRID0ERVAI" xlink:type="simple">PL</abbrev>/<abbrev xmlns:xlink="http://www.w3.org/1999/xlink" xlink:title="width of pronotum at the widest point" id="ABBRID0EVVAI" xlink:type="simple">PW</abbrev>: 1.18, <abbrev xmlns:xlink="http://www.w3.org/1999/xlink" xlink:title="length of elytra, measured from humeral angle" id="ABBRID0EZVAI" xlink:type="simple">EL</abbrev>/<abbrev xmlns:xlink="http://www.w3.org/1999/xlink" xlink:title="width of elytra at the widest point" id="ABBRID0E4VAI" xlink:type="simple">EW</abbrev>: 0.99.</p><p>Head metallic dark blue to violaceous blue, pronotum and elytra metallic dark blue to violaceous with purplish hue; abdomen with segments III–VI black, segment VII black with posterior margin broadly reddish-yellow, segments VIII and X entirely reddish-yellow, segment IX reddish-yellow with apical half of latter blackish; antennae black, base and apex of segment 1 and 2 reddish, four outer segments creamy white; mandibles black, medial margin and distal portion of mandible dark reddish-brown; maxillary and labial palpi deep black, last segments sometimes slightly paler brownish.</p><p>Head (Fig. <xref ref-type="fig" rid="F3">11</xref>) 1.29 times as wide as long, rounded trapezoid, tempora narrowed towards neck in regular arc, eyes moderately protruding; surface with dense and coarse punctation, mostly contiguous; with short, weakly delimited impunctate mid-line, extending from frons to about half of mid-length; antennae with segments 4–8 markedly oblong, segments 9 and 10 about as long as wide.</p><p>Pronotum 1.18 times as long as wide, widest at level of large lateral seta, narrowed towards base in wide, but shallow concave arc; surface as densely and coarsely punctate as on head, with indistinct, short impunctate mid-line in posterior third; scutellum with dense and pit-like punctation, interstices forming small transverse rugae.</p><p>Elytra as long as wide, exceedingly densely, coarsely punctate, punctures almost contiguous.</p><p>Abdominal tergites III–V with basal transverse depression, punctation of abdominal tergites III–V large, but feeble at base; posterior halves of abdominal tergites III–V and entire surface of remaining tergites with very fine and dense punctuation.</p><p><bold>Male.</bold> Protarsomeres 1–4 moderately dilated, heart-shaped; sternite VII with patch of long yellow setae on median portion and posterior margin broadly emarginate at middle; sternite VIII with posterior margin emarginate at middle; aedeagus (Figs <xref ref-type="fig" rid="F11">55–57</xref>) very similar to that of <italic><tp:taxon-name><tp:taxon-name-part taxon-name-part-type="genus" reg="Hesperosoma">H.</tp:taxon-name-part><tp:taxon-name-part taxon-name-part-type="species" reg="puetzi">puetzi</tp:taxon-name-part></tp:taxon-name></italic> and <italic><tp:taxon-name><tp:taxon-name-part taxon-name-part-type="genus" reg="Hesperosoma">H.</tp:taxon-name-part><tp:taxon-name-part taxon-name-part-type="species" reg="xizangense">xizangense</tp:taxon-name-part></tp:taxon-name></italic> sp. nov., but markedly larger, median lobe and paramere slightly asymmetrical, paramere (Fig. <xref ref-type="fig" rid="F11">57</xref>) shorter than median lobe and slightly bent to left side in ventral view.</p><fig id="F11" position="float" orientation="portrait"><object-id xmlns:xlink="http://www.w3.org/1999/xlink" content-type="doi" xlink:type="simple">10.3897/zookeys.1075.75799.figures53-57</object-id><object-id xmlns:xlink="http://www.w3.org/1999/xlink" content-type="arpha" xlink:type="simple">618F2753-577E-5033-BCC3-42F0F3D7C4F3</object-id><label>Figures 53–57.</label><caption><p><italic><tp:taxon-name><tp:taxon-name-part taxon-name-part-type="genus" reg="Hesperosoma">Hesperosoma</tp:taxon-name-part><tp:taxon-name-part taxon-name-part-type="species" reg="xizangense">xizangense</tp:taxon-name-part></tp:taxon-name></italic> sp. nov. <bold>53–54</bold> habitus <bold>55–57</bold> aedeagus, lateral (<bold>55</bold>) and ventral (<bold>56</bold>) views, paramere (<bold>57</bold>). Scale bars: 2 mm (<bold>53–54</bold>), 0.2 mm (<bold>55–57</bold>).</p></caption><graphic xmlns:xlink="http://www.w3.org/1999/xlink" xlink:href="zookeys-1075-137-g011.jpg" position="float" orientation="portrait" xlink:type="simple" id="oo_620014.jpg"><uri content-type="original_file" xlink:type="simple">https://binary.pensoft.net/fig/620014</uri></graphic></fig><p><bold>Female.</bold> Unknown.</p></tp:treatment-sec><tp:treatment-sec sec-type="etymology" id="SECID0EXYAI"><title>Etymology.</title><p>The species is named after the type locality</p></tp:treatment-sec><tp:treatment-sec sec-type="distribution" id="SECID0E3YAI"><title>Distribution.</title><p>China (Xizang).</p></tp:treatment-sec><tp:treatment-sec sec-type="diagnosis" id="SECID0EBZAI"><title>Diagnosis.</title><p>The new species is very similar externally to <italic><tp:taxon-name><tp:taxon-name-part taxon-name-part-type="genus" reg="Hesperosoma">H.</tp:taxon-name-part><tp:taxon-name-part taxon-name-part-type="species" reg="languidum">languidum</tp:taxon-name-part></tp:taxon-name></italic> sp. nov. (Yunnan) and <italic><tp:taxon-name><tp:taxon-name-part taxon-name-part-type="genus" reg="Hesperosoma">H.</tp:taxon-name-part><tp:taxon-name-part taxon-name-part-type="species" reg="puetzi">puetzi</tp:taxon-name-part></tp:taxon-name></italic> (Sichuan), but can be recognised by the emarginated anterior margin of frons (Figs <xref ref-type="fig" rid="F2">8</xref>–<xref ref-type="fig" rid="F3">9</xref>), as well as by the different shape of the aedeagus, especially the paramere, which is broad and truncate apically. Additionally, the head is wider, 1.29 times as wide as long (1.14–1.16 in <italic><tp:taxon-name><tp:taxon-name-part taxon-name-part-type="genus" reg="Hesperosoma">H.</tp:taxon-name-part><tp:taxon-name-part taxon-name-part-type="species" reg="puetzi">puetzi</tp:taxon-name-part></tp:taxon-name></italic>, 1.22 in <italic><tp:taxon-name><tp:taxon-name-part taxon-name-part-type="genus" reg="Hesperosoma">H.</tp:taxon-name-part><tp:taxon-name-part taxon-name-part-type="species" reg="languidum">languidum</tp:taxon-name-part></tp:taxon-name></italic> sp. nov.), the mandibles are relatively darker (relatively lighter in <italic><tp:taxon-name><tp:taxon-name-part taxon-name-part-type="genus" reg="Hesperosoma">H.</tp:taxon-name-part><tp:taxon-name-part taxon-name-part-type="species" reg="puetzi">puetzi</tp:taxon-name-part></tp:taxon-name></italic> and <italic><tp:taxon-name><tp:taxon-name-part taxon-name-part-type="genus" reg="Hesperosoma">H.</tp:taxon-name-part><tp:taxon-name-part taxon-name-part-type="species" reg="languidum">languidum</tp:taxon-name-part></tp:taxon-name></italic> sp. nov.) and the legs are relatively darker (relatively lighter in <italic><tp:taxon-name><tp:taxon-name-part taxon-name-part-type="genus" reg="Hesperosoma">H.</tp:taxon-name-part><tp:taxon-name-part taxon-name-part-type="species" reg="puetzi">puetzi</tp:taxon-name-part></tp:taxon-name></italic> and <italic><tp:taxon-name><tp:taxon-name-part taxon-name-part-type="genus" reg="Hesperosoma">H.</tp:taxon-name-part><tp:taxon-name-part taxon-name-part-type="species" reg="languidum">languidum</tp:taxon-name-part></tp:taxon-name></italic> sp. nov.).</p></tp:treatment-sec><tp:treatment-sec><!--Section generated to contain objects referenced in tp:taxon-treatment.--><fig id="F3" position="float" orientation="portrait"><object-id xmlns:xlink="http://www.w3.org/1999/xlink" content-type="doi" xlink:type="simple">10.3897/zookeys.1075.75799.figures9-12</object-id><object-id xmlns:xlink="http://www.w3.org/1999/xlink" content-type="arpha" xlink:type="simple">7881E161-EC1E-529D-A068-15E3F31AC829</object-id><label>Figures 9–12.</label><caption><p>Head of species of subgenus <tp:taxon-name><tp:taxon-name-part taxon-name-part-type="genus" reg="Hesperosoma"/><tp:taxon-name-part taxon-name-part-type="subgenus" reg="Hesperosoma">Hesperosoma</tp:taxon-name-part></tp:taxon-name><bold>9</bold><italic><tp:taxon-name><tp:taxon-name-part taxon-name-part-type="genus" reg="Hesperosoma">H.</tp:taxon-name-part><tp:taxon-name-part taxon-name-part-type="species" reg="chenchangchini">chenchangchini</tp:taxon-name-part></tp:taxon-name></italic> sp. nov. <bold>10</bold><italic><tp:taxon-name><tp:taxon-name-part taxon-name-part-type="genus" reg="Hesperosoma">H.</tp:taxon-name-part><tp:taxon-name-part taxon-name-part-type="species" reg="puetzi">puetzi</tp:taxon-name-part></tp:taxon-name></italic><bold>11</bold><italic><tp:taxon-name><tp:taxon-name-part taxon-name-part-type="genus" reg="Hesperosoma">H.</tp:taxon-name-part><tp:taxon-name-part taxon-name-part-type="species" reg="xizangense">xizangense</tp:taxon-name-part></tp:taxon-name></italic> sp. nov. <bold>12</bold><italic><tp:taxon-name><tp:taxon-name-part taxon-name-part-type="genus" reg="Hesperosoma">H.</tp:taxon-name-part><tp:taxon-name-part taxon-name-part-type="species" reg="languidum">languidum</tp:taxon-name-part></tp:taxon-name></italic> sp. nov. Scale bars: 1 mm.</p></caption><graphic xmlns:xlink="http://www.w3.org/1999/xlink" xlink:href="zookeys-1075-137-g003.jpg" position="float" orientation="portrait" xlink:type="simple" id="oo_620006.jpg"><uri content-type="original_file" xlink:type="simple">https://binary.pensoft.net/fig/620006</uri></graphic></fig><fig id="F2" position="float" orientation="portrait"><object-id xmlns:xlink="http://www.w3.org/1999/xlink" content-type="doi" xlink:type="simple">10.3897/zookeys.1075.75799.figures2-8</object-id><object-id xmlns:xlink="http://www.w3.org/1999/xlink" content-type="arpha" xlink:type="simple">0104448D-E0F3-52B3-B0C8-E775E286B4FC</object-id><label>Figures 2–8.</label><caption><p><bold>2</bold> rotten bamboo trap (Photo by Mr. Yu-Jie Cai from Guizhou, Leishan County, Xiannütang at 1 May 2021) <bold>3</bold> habitat of <italic><tp:taxon-name><tp:taxon-name-part taxon-name-part-type="genus" reg="Hesperosoma">H.</tp:taxon-name-part><tp:taxon-name-part taxon-name-part-type="species" reg="flavoterminale">flavoterminale</tp:taxon-name-part></tp:taxon-name></italic> (Photo by Mr. Qin-Hao Zhao from Sichuan, Dujiangyan City, Mt Qingchengshan at 1 Aug. 2021) <bold>4</bold> living <italic><tp:taxon-name><tp:taxon-name-part taxon-name-part-type="genus" reg="Hesperosoma">H.</tp:taxon-name-part><tp:taxon-name-part taxon-name-part-type="species" reg="flavoterminale">flavoterminale</tp:taxon-name-part></tp:taxon-name></italic> on decaying tree (Photo by Mr. Qin-Hao Zhao from Sichuan, Dujiangyan City, Mt Qingchengshan at 1 Aug 2021) <bold>5</bold> living <italic><tp:taxon-name><tp:taxon-name-part taxon-name-part-type="genus" reg="Hesperosoma">H.</tp:taxon-name-part><tp:taxon-name-part taxon-name-part-type="species" reg="languidum">languidum</tp:taxon-name-part></tp:taxon-name></italic> sp. nov. running on decaying tree with fungi during the night (Photo by Mr. Liang Tang from Yunnan, Lushui County, Yaojiapin at 21 Jun 2010) <bold>6</bold> living <italic><tp:taxon-name><tp:taxon-name-part taxon-name-part-type="genus" reg="Hesperosoma">H.</tp:taxon-name-part><tp:taxon-name-part taxon-name-part-type="species" reg="excellens">excellens</tp:taxon-name-part></tp:taxon-name></italic> on rotten bamboo (Photo by Mr. Liang Tang from Anhui, Tangkou Town, Jiulongpu at 1 Jul 2020) <bold>7</bold> living <italic><tp:taxon-name><tp:taxon-name-part taxon-name-part-type="genus" reg="Hesperosoma">H.</tp:taxon-name-part><tp:taxon-name-part taxon-name-part-type="species" reg="guizhouense">guizhouense</tp:taxon-name-part></tp:taxon-name></italic> hunting for maggots in rotten bamboo (Photo by Mr. Yu-Jie Cai from Guizhou, Leishan County, Xiannütang at 2 May 2021) <bold>8</bold> living <italic><tp:taxon-name><tp:taxon-name-part taxon-name-part-type="genus" reg="Hesperosoma">H.</tp:taxon-name-part><tp:taxon-name-part taxon-name-part-type="species" reg="klapperichi">klapperichi</tp:taxon-name-part></tp:taxon-name></italic> sucking tree sap (Photo by Mr. Zhong Peng from Guangxi, Jinxiu County, ‘16 km’ at 13 Jul 2014).</p></caption><graphic xmlns:xlink="http://www.w3.org/1999/xlink" xlink:href="zookeys-1075-137-g002.jpg" position="float" orientation="portrait" xlink:type="simple" id="oo_620005.jpg"><uri content-type="original_file" xlink:type="simple">https://binary.pensoft.net/fig/620005</uri></graphic></fig></tp:treatment-sec></tp:taxon-treatment>
