# Supplementary material for: ﻿A review of the genus Hesperosoma Scheerpeltz (Coleoptera, Staphylinidae, Staphylininae) of China
Source: Zookeys. 2021 Dec 7;1075:137–74. doi: 10.3897/zookeys.1075.75799 (PMC8671713; doi:10.3897/zookeys.1075.75799)
Supplement: XML Treatment for Hesperosoma (Paramichrotus) alexpuchneri [file zookeys.1075.75799-treatment9.xml]

<!DOCTYPE tp:taxon-treatment
  PUBLIC "-//TaxonX//DTD Taxonomic Treatment Publishing DTD v0 20100105//EN" "tax-treatment-NSO.dtd">
<tp:taxon-treatment xmlns:tp="http://www.plazi.org/taxpub"><tp:treatment-meta><kwd-group><label>Taxon classification</label><kwd>
                  <named-content content-type="kingdom">Animalia</named-content>
                </kwd><kwd>
                  <named-content content-type="order">Coleoptera</named-content>
                </kwd><kwd>
                  <named-content content-type="family">Staphylinidae</named-content>
                </kwd></kwd-group><mixed-citation publication-type="journal"><person-group><name><surname>Cai1</surname><given-names>Yu-Jie</given-names></name><name><surname>Tang1</surname><given-names>Liang</given-names></name><name><surname>Schillhammer2</surname><given-names>Harald</given-names></name></person-group><article-title>﻿A review of the genus <italic><tp:taxon-name><tp:taxon-name-part taxon-name-part-type="genus" reg="Hesperosoma">Hesperosoma</tp:taxon-name-part></tp:taxon-name></italic> Scheerpeltz (<tp:taxon-name><tp:taxon-name-part taxon-name-part-type="order">Coleoptera</tp:taxon-name-part></tp:taxon-name>, <tp:taxon-name><tp:taxon-name-part taxon-name-part-type="family">Staphylinidae</tp:taxon-name-part></tp:taxon-name>, <tp:taxon-name><tp:taxon-name-part taxon-name-part-type="subfamily">Staphylininae</tp:taxon-name-part></tp:taxon-name>) of China</article-title><source>Zookeys</source><day>07</day><month>12</month><year>2021</year><volume>1075</volume><fpage>137</fpage><lpage>174</lpage><pub-id pub-id-type="doi">10.3897/zookeys.1075.75799</pub-id></mixed-citation></tp:treatment-meta><tp:nomenclature><label>﻿</label><tp:taxon-name><object-id xmlns:xlink="http://www.w3.org/1999/xlink" content-type="arpha" xlink:type="simple">5C51329A-6F35-5775-9281-05B219D3CA2C</object-id><tp:taxon-name-part taxon-name-part-type="genus" reg="Hesperosoma">Hesperosoma</tp:taxon-name-part> (<tp:taxon-name-part taxon-name-part-type="subgenus" reg="Paramichrotus">Paramichrotus</tp:taxon-name-part>) <tp:taxon-name-part taxon-name-part-type="species" reg="alexpuchneri">alexpuchneri</tp:taxon-name-part></tp:taxon-name><tp:taxon-authority>Schillhammer, 2009</tp:taxon-authority><xref ref-type="fig" rid="F12">Figures 58–60</xref><tp:nomenclature-citation-list><tp:nomenclature-citation><tp:taxon-name>
                    <tp:taxon-name-part taxon-name-part-type="genus" reg="Hesperosoma">Hesperosoma</tp:taxon-name-part>
                    <tp:taxon-name-part taxon-name-part-type="species" reg="alexpuchneri">alexpuchneri</tp:taxon-name-part>
                  </tp:taxon-name><comment><xref ref-type="bibr" rid="B5">Schillhammer 2009</xref>: 87; <xref ref-type="bibr" rid="B6">Schillhammer 2014</xref>: 208</comment></tp:nomenclature-citation><tp:nomenclature-citation><tp:taxon-name><tp:taxon-name-part taxon-name-part-type="genus" reg="Hesperosoma">Hesperosoma</tp:taxon-name-part> (<tp:taxon-name-part taxon-name-part-type="subgenus" reg="Hemihesperosoma">Hemihesperosoma</tp:taxon-name-part>) <tp:taxon-name-part taxon-name-part-type="species" reg="alexpuchneri">alexpuchneri</tp:taxon-name-part></tp:taxon-name><comment><xref ref-type="bibr" rid="B7">Schillhammer 2015</xref>: 127</comment></tp:nomenclature-citation></tp:nomenclature-citation-list></tp:nomenclature><tp:treatment-sec sec-type="material" id="SECID0EK6AI"><title>Material examined.</title><p>China – <bold>Sichuan Prov.</bold> • 1♀; Tianquan County, Lianglu Countryside; alt. 1400 m; 1 Aug 2011; Hao Huang leg.; <abbrev xmlns:xlink="http://www.w3.org/1999/xlink" content-type="institution" xlink:title="Department of Biology, Shanghai Normal University, P. R. China" id="ABBRID0ES6AI" xlink:type="simple">SHNU</abbrev>.</p></tp:treatment-sec><tp:treatment-sec sec-type="description" id="SECID0EX6AI"><title>Measurements.</title><p>Female. <abbrev xmlns:xlink="http://www.w3.org/1999/xlink" xlink:title="body length, measured from the anterior margin of the clypeus to the posterior margin of abdominal tergite X" id="ABBRID0E46AI" xlink:type="simple">BL</abbrev>: 10.89 mm, <abbrev xmlns:xlink="http://www.w3.org/1999/xlink" xlink:title="fore-body length, measured from the anterior margin of the clypeus to the apex of the elytra" id="ABBRID0EBABI" xlink:type="simple">FL</abbrev>: 5.28 mm. <abbrev xmlns:xlink="http://www.w3.org/1999/xlink" xlink:title="length of head along the mid-line" id="ABBRID0EFABI" xlink:type="simple">HL</abbrev>: 1.48 mm, <abbrev xmlns:xlink="http://www.w3.org/1999/xlink" xlink:title="width of head including eyes" id="ABBRID0EJABI" xlink:type="simple">HW</abbrev>: 1.89 mm, <abbrev xmlns:xlink="http://www.w3.org/1999/xlink" xlink:title="length of eye" id="ABBRID0ENABI" xlink:type="simple">EYL</abbrev>: 0.56 mm, <abbrev xmlns:xlink="http://www.w3.org/1999/xlink" xlink:title="length of tempora" id="ABBRID0ERABI" xlink:type="simple">TL</abbrev>: 0.71 mm, <abbrev xmlns:xlink="http://www.w3.org/1999/xlink" xlink:title="length of pronotum along the mid-line" id="ABBRID0EVABI" xlink:type="simple">PL</abbrev>: 1.76 mm, <abbrev xmlns:xlink="http://www.w3.org/1999/xlink" xlink:title="width of pronotum at the widest point" id="ABBRID0EZABI" xlink:type="simple">PW</abbrev>: 1.61 mm, <abbrev xmlns:xlink="http://www.w3.org/1999/xlink" xlink:title="length of elytra, measured from humeral angle" id="ABBRID0E4ABI" xlink:type="simple">EL</abbrev>: 2.29 mm, <abbrev xmlns:xlink="http://www.w3.org/1999/xlink" xlink:title="width of elytra at the widest point" id="ABBRID0EBBBI" xlink:type="simple">EW</abbrev>: 2.54 mm. <abbrev xmlns:xlink="http://www.w3.org/1999/xlink" xlink:title="width of head including eyes" id="ABBRID0EFBBI" xlink:type="simple">HW</abbrev>/<abbrev xmlns:xlink="http://www.w3.org/1999/xlink" xlink:title="length of head along the mid-line" id="ABBRID0EJBBI" xlink:type="simple">HL</abbrev>: 1.28, <abbrev xmlns:xlink="http://www.w3.org/1999/xlink" xlink:title="length of tempora" id="ABBRID0ENBBI" xlink:type="simple">TL</abbrev>/<abbrev xmlns:xlink="http://www.w3.org/1999/xlink" xlink:title="length of eye" id="ABBRID0ERBBI" xlink:type="simple">EYL</abbrev>: 1.27, <abbrev xmlns:xlink="http://www.w3.org/1999/xlink" xlink:title="length of pronotum along the mid-line" id="ABBRID0EVBBI" xlink:type="simple">PL</abbrev>/<abbrev xmlns:xlink="http://www.w3.org/1999/xlink" xlink:title="width of pronotum at the widest point" id="ABBRID0EZBBI" xlink:type="simple">PW</abbrev>: 1.09, <abbrev xmlns:xlink="http://www.w3.org/1999/xlink" xlink:title="length of elytra, measured from humeral angle" id="ABBRID0E4BBI" xlink:type="simple">EL</abbrev>/<abbrev xmlns:xlink="http://www.w3.org/1999/xlink" xlink:title="width of elytra at the widest point" id="ABBRID0EBCBI" xlink:type="simple">EW</abbrev>: 0.90.</p></tp:treatment-sec><tp:treatment-sec sec-type="description" id="SECID0EFCBI"><title>Female characters.</title><p>Tergite X (Fig. <xref ref-type="fig" rid="F12">60</xref>) indistinctly asymmetrical with short apex.</p></tp:treatment-sec><tp:treatment-sec sec-type="distribution" id="SECID0EPCBI"><title>Distribution.</title><p>China (Sichuan).</p></tp:treatment-sec><tp:treatment-sec sec-type="diagnosis" id="SECID0EUCBI"><title>Diagnosis.</title><p>The collecting locality of the female specimen is about 68 km away from the type locality. The specimen corresponds with the original description and is, thus, temporarily assigned to <italic><tp:taxon-name><tp:taxon-name-part taxon-name-part-type="genus" reg="Hesperosoma">H.</tp:taxon-name-part><tp:taxon-name-part taxon-name-part-type="species" reg="alexpuchneri">alexpuchneri</tp:taxon-name-part></tp:taxon-name></italic>.</p><fig id="F12" position="float" orientation="portrait"><object-id xmlns:xlink="http://www.w3.org/1999/xlink" content-type="doi" xlink:type="simple">10.3897/zookeys.1075.75799.figures58-60</object-id><object-id xmlns:xlink="http://www.w3.org/1999/xlink" content-type="arpha" xlink:type="simple">391059D6-AEE8-55F2-8CE8-808AA005AC5F</object-id><label>Figures 58–60.</label><caption><p><italic><tp:taxon-name><tp:taxon-name-part taxon-name-part-type="genus" reg="Hesperosoma">Hesperosoma</tp:taxon-name-part><tp:taxon-name-part taxon-name-part-type="species" reg="alexpuchneri">alexpuchneri</tp:taxon-name-part></tp:taxon-name></italic><bold>58–59</bold> habitus <bold>60</bold> female abdominal tergite X. Scale bars: 2 mm (<bold>58–59</bold>), 0.2 mm (<bold>60</bold>).</p></caption><graphic xmlns:xlink="http://www.w3.org/1999/xlink" xlink:href="zookeys-1075-137-g012.jpg" position="float" orientation="portrait" xlink:type="simple" id="oo_620015.jpg"><uri content-type="original_file" xlink:type="simple">https://binary.pensoft.net/fig/620015</uri></graphic></fig></tp:treatment-sec><ref-list><ref id="B5"><mixed-citation xmlns:xlink="http://www.w3.org/1999/xlink" xlink:type="simple"><person-group><name name-style="western"><surname>Schillhammer</surname><given-names>H</given-names></name></person-group> (<year>2009</year>) <article-title>Additional notes on the subtribe <tp:taxon-name><tp:taxon-name-part taxon-name-part-type="subtribe">Anisolinina</tp:taxon-name-part></tp:taxon-name>, with descriptions of seven new species (<tp:taxon-name><tp:taxon-name-part taxon-name-part-type="order">Coleoptera</tp:taxon-name-part></tp:taxon-name>: <tp:taxon-name><tp:taxon-name-part taxon-name-part-type="family">Staphylinidae</tp:taxon-name-part></tp:taxon-name>: <tp:taxon-name><tp:taxon-name-part taxon-name-part-type="subfamily">Staphylininae</tp:taxon-name-part></tp:taxon-name>).</article-title><source>Koleopterologische Rundschau</source><volume>79</volume>: <fpage>83</fpage>–<lpage>96</lpage>.</mixed-citation></ref><ref id="B6"><mixed-citation xmlns:xlink="http://www.w3.org/1999/xlink" xlink:type="simple"><person-group><name name-style="western"><surname>Schillhammer</surname><given-names>H</given-names></name></person-group> (<year>2014</year>) <article-title>An update on <italic><tp:taxon-name><tp:taxon-name-part taxon-name-part-type="genus">Philomyceta</tp:taxon-name-part></tp:taxon-name></italic> CAMERON and <italic><tp:taxon-name><tp:taxon-name-part taxon-name-part-type="genus">Hesperosoma</tp:taxon-name-part></tp:taxon-name></italic> SCHEERPELTZ (<tp:taxon-name><tp:taxon-name-part taxon-name-part-type="order">Coleoptera</tp:taxon-name-part></tp:taxon-name>: <tp:taxon-name><tp:taxon-name-part taxon-name-part-type="family">Staphylinidae</tp:taxon-name-part></tp:taxon-name>: <tp:taxon-name><tp:taxon-name-part taxon-name-part-type="subfamily">Staphylininae</tp:taxon-name-part></tp:taxon-name>).</article-title><source>Koleopterologische Rundschau</source><volume>84</volume>: <fpage>201</fpage>–<lpage>208</lpage>.</mixed-citation></ref><ref id="B7"><mixed-citation xmlns:xlink="http://www.w3.org/1999/xlink" xlink:type="simple"><person-group><name name-style="western"><surname>Schillhammer</surname><given-names>H</given-names></name></person-group> (<year>2015</year>) <article-title>Subgenus <tp:taxon-name><tp:taxon-name-part taxon-name-part-type="genus"/><tp:taxon-name-part taxon-name-part-type="subgenus">Hemihesperosoma</tp:taxon-name-part></tp:taxon-name> HAYASHI of <italic><tp:taxon-name><tp:taxon-name-part taxon-name-part-type="genus">Hesperosoma</tp:taxon-name-part></tp:taxon-name></italic> SCHEERPELTZ reinstated and revised (<tp:taxon-name><tp:taxon-name-part taxon-name-part-type="order">Coleoptera</tp:taxon-name-part></tp:taxon-name>: <tp:taxon-name><tp:taxon-name-part taxon-name-part-type="family">Staphylinidae</tp:taxon-name-part></tp:taxon-name>: <tp:taxon-name><tp:taxon-name-part taxon-name-part-type="subfamily">Staphylininae</tp:taxon-name-part></tp:taxon-name>).</article-title><source>Koleopterologische Rundschau</source><volume>85</volume>: <fpage>121</fpage>–<lpage>165</lpage>.</mixed-citation></ref></ref-list></tp:taxon-treatment>
