# Supplementary material for: ﻿A review of the genus Hesperosoma Scheerpeltz (Coleoptera, Staphylinidae, Staphylininae) of China
Source: Zookeys. 2021 Dec 7;1075:137–74. doi: 10.3897/zookeys.1075.75799 (PMC8671713; doi:10.3897/zookeys.1075.75799)
Supplement: XML Treatment for Hesperosoma (Paramichrotus) brunkei [file zookeys.1075.75799-treatment10.xml]

<!DOCTYPE tp:taxon-treatment
  PUBLIC "-//TaxonX//DTD Taxonomic Treatment Publishing DTD v0 20100105//EN" "tax-treatment-NSO.dtd">
<tp:taxon-treatment xmlns:tp="http://www.plazi.org/taxpub"><tp:treatment-meta><kwd-group><label>Taxon classification</label><kwd>
                  <named-content content-type="kingdom">Animalia</named-content>
                </kwd><kwd>
                  <named-content content-type="order">Coleoptera</named-content>
                </kwd><kwd>
                  <named-content content-type="family">Staphylinidae</named-content>
                </kwd></kwd-group><mixed-citation publication-type="journal"><person-group><name><surname>Cai1</surname><given-names>Yu-Jie</given-names></name><name><surname>Tang1</surname><given-names>Liang</given-names></name><name><surname>Schillhammer2</surname><given-names>Harald</given-names></name></person-group><article-title>﻿A review of the genus <italic><tp:taxon-name><tp:taxon-name-part taxon-name-part-type="genus" reg="Hesperosoma">Hesperosoma</tp:taxon-name-part></tp:taxon-name></italic> Scheerpeltz (<tp:taxon-name><tp:taxon-name-part taxon-name-part-type="order">Coleoptera</tp:taxon-name-part></tp:taxon-name>, <tp:taxon-name><tp:taxon-name-part taxon-name-part-type="family">Staphylinidae</tp:taxon-name-part></tp:taxon-name>, <tp:taxon-name><tp:taxon-name-part taxon-name-part-type="subfamily">Staphylininae</tp:taxon-name-part></tp:taxon-name>) of China</article-title><source>Zookeys</source><day>07</day><month>12</month><year>2021</year><volume>1075</volume><fpage>137</fpage><lpage>174</lpage><pub-id pub-id-type="doi">10.3897/zookeys.1075.75799</pub-id></mixed-citation></tp:treatment-meta><tp:nomenclature><label>﻿</label><tp:taxon-name><object-id xmlns:xlink="http://www.w3.org/1999/xlink" content-type="arpha" xlink:type="simple">368D6787-3257-59DC-A0E6-42275E1C73ED</object-id><tp:taxon-name-part taxon-name-part-type="genus" reg="Hesperosoma">Hesperosoma</tp:taxon-name-part> (<tp:taxon-name-part taxon-name-part-type="subgenus" reg="Paramichrotus">Paramichrotus</tp:taxon-name-part>) <tp:taxon-name-part taxon-name-part-type="species" reg="brunkei">brunkei</tp:taxon-name-part></tp:taxon-name><tp:taxon-authority>Schillhammer, 2015</tp:taxon-authority><xref ref-type="fig" rid="F13">Figures 61–66</xref><tp:nomenclature-citation-list><tp:nomenclature-citation><tp:taxon-name><tp:taxon-name-part taxon-name-part-type="genus" reg="Hesperosoma">Hesperosoma</tp:taxon-name-part> (<tp:taxon-name-part taxon-name-part-type="subgenus" reg="Hemihesperosoma">Hemihesperosoma</tp:taxon-name-part>) <tp:taxon-name-part taxon-name-part-type="species" reg="brunkei">brunkei</tp:taxon-name-part></tp:taxon-name><comment><xref ref-type="bibr" rid="B7">Schillhammer 2015</xref>: 133</comment></tp:nomenclature-citation></tp:nomenclature-citation-list></tp:nomenclature><tp:treatment-sec sec-type="material" id="SECID0EGGBI"><title>Material examined.</title><p>China – <bold>Yunnan Prov.</bold> • 1♂; Dehon District, Ruili City, Ruili Botanical Garden; alt. 1100 m; 03 May 2013; Wen-Xuan Bi leg.; <abbrev xmlns:xlink="http://www.w3.org/1999/xlink" content-type="institution" xlink:title="Department of Biology, Shanghai Normal University, P. R. China" id="ABBRID0EOGBI" xlink:type="simple">SHNU</abbrev> • 1♀; Dehongmang, Yingjiang County, Tongbiguan Town, near Mangna Road; <named-content xmlns:xlink="http://www.w3.org/1999/xlink" content-type="dwc:verbatimCoordinates" xlink:type="simple"><named-content content-type="geo-json" specific-use="{&#34;type&#34;:&#34;Point&#34;,&#34;coordinates&#34;:[97.741667,24.616389]}" id="NCID0EWGBI" xlink:type="simple">24°36'59"N, 97°44'30"E</named-content></named-content>; alt. 1550 m; 29 Jul 2019; Cheng &amp; Shen leg.; mixed leaf litter; sifted; <abbrev xmlns:xlink="http://www.w3.org/1999/xlink" content-type="institution" xlink:title="Department of Biology, Shanghai Normal University, P. R. China" id="ABBRID0E2GBI" xlink:type="simple">SHNU</abbrev> • 1♀; Dehongmang, Yingjiang County, Xima Town, near Yingxi Road; <named-content xmlns:xlink="http://www.w3.org/1999/xlink" content-type="dwc:verbatimCoordinates" xlink:type="simple"><named-content content-type="geo-json" specific-use="{&#34;type&#34;:&#34;Point&#34;,&#34;coordinates&#34;:[97.760833,24.631389]}" id="NCID0EDHBI" xlink:type="simple">24°37'53"N, 97°45'39"E</named-content></named-content>; alt. 1469 m; 1 Aug 2019; Cheng &amp; Shen leg.; mixed leaf litter; sifted; <abbrev xmlns:xlink="http://www.w3.org/1999/xlink" content-type="institution" xlink:title="Department of Biology, Shanghai Normal University, P. R. China" id="ABBRID0EIHBI" xlink:type="simple">SHNU</abbrev> • 1♀; Nabanhe N. R., Chuguohe, Bengganghani; alt. 1750 m; 28 Apr 2009; Jia-Yao Hu &amp; Zi-Wei Yin leg.; <abbrev xmlns:xlink="http://www.w3.org/1999/xlink" content-type="institution" xlink:title="Department of Biology, Shanghai Normal University, P. R. China" id="ABBRID0ENHBI" xlink:type="simple">SHNU</abbrev>.</p></tp:treatment-sec><tp:treatment-sec sec-type="description" id="SECID0ESHBI"><title>Measurements.</title><p><bold>Male.</bold><abbrev xmlns:xlink="http://www.w3.org/1999/xlink" xlink:title="body length, measured from the anterior margin of the clypeus to the posterior margin of abdominal tergite X" id="ABBRID0E1HBI" xlink:type="simple">BL</abbrev>: 9.77 mm, <abbrev xmlns:xlink="http://www.w3.org/1999/xlink" xlink:title="fore-body length, measured from the anterior margin of the clypeus to the apex of the elytra" id="ABBRID0E5HBI" xlink:type="simple">FL</abbrev>: 5.59 mm. <abbrev xmlns:xlink="http://www.w3.org/1999/xlink" xlink:title="length of head along the mid-line" id="ABBRID0ECIBI" xlink:type="simple">HL</abbrev>: 1.51 mm, <abbrev xmlns:xlink="http://www.w3.org/1999/xlink" xlink:title="width of head including eyes" id="ABBRID0EGIBI" xlink:type="simple">HW</abbrev>: 1.92 mm, <abbrev xmlns:xlink="http://www.w3.org/1999/xlink" xlink:title="length of eye" id="ABBRID0EKIBI" xlink:type="simple">EYL</abbrev>: 0.64 mm, <abbrev xmlns:xlink="http://www.w3.org/1999/xlink" xlink:title="length of tempora" id="ABBRID0EOIBI" xlink:type="simple">TL</abbrev>: 0.64 mm, <abbrev xmlns:xlink="http://www.w3.org/1999/xlink" xlink:title="length of pronotum along the mid-line" id="ABBRID0ESIBI" xlink:type="simple">PL</abbrev>: 2.04 mm, <abbrev xmlns:xlink="http://www.w3.org/1999/xlink" xlink:title="width of pronotum at the widest point" id="ABBRID0EWIBI" xlink:type="simple">PW</abbrev>: 1.81 mm, <abbrev xmlns:xlink="http://www.w3.org/1999/xlink" xlink:title="length of elytra, measured from humeral angle" id="ABBRID0E1IBI" xlink:type="simple">EL</abbrev>: 2.45 mm, <abbrev xmlns:xlink="http://www.w3.org/1999/xlink" xlink:title="width of elytra at the widest point" id="ABBRID0E5IBI" xlink:type="simple">EW</abbrev>: 2.45 mm. <abbrev xmlns:xlink="http://www.w3.org/1999/xlink" xlink:title="width of head including eyes" id="ABBRID0ECJBI" xlink:type="simple">HW</abbrev>/<abbrev xmlns:xlink="http://www.w3.org/1999/xlink" xlink:title="length of head along the mid-line" id="ABBRID0EGJBI" xlink:type="simple">HL</abbrev>: 1.27, <abbrev xmlns:xlink="http://www.w3.org/1999/xlink" xlink:title="length of tempora" id="ABBRID0EKJBI" xlink:type="simple">TL</abbrev>/<abbrev xmlns:xlink="http://www.w3.org/1999/xlink" xlink:title="length of eye" id="ABBRID0EOJBI" xlink:type="simple">EYL</abbrev>: 1.00, <abbrev xmlns:xlink="http://www.w3.org/1999/xlink" xlink:title="length of pronotum along the mid-line" id="ABBRID0ESJBI" xlink:type="simple">PL</abbrev>/<abbrev xmlns:xlink="http://www.w3.org/1999/xlink" xlink:title="width of pronotum at the widest point" id="ABBRID0EWJBI" xlink:type="simple">PW</abbrev>: 1.13, <abbrev xmlns:xlink="http://www.w3.org/1999/xlink" xlink:title="length of elytra, measured from humeral angle" id="ABBRID0E1JBI" xlink:type="simple">EL</abbrev>/<abbrev xmlns:xlink="http://www.w3.org/1999/xlink" xlink:title="width of elytra at the widest point" id="ABBRID0E5JBI" xlink:type="simple">EW</abbrev>: 1.00.</p><p><bold>Female.</bold><abbrev xmlns:xlink="http://www.w3.org/1999/xlink" xlink:title="body length, measured from the anterior margin of the clypeus to the posterior margin of abdominal tergite X" id="ABBRID0EGKBI" xlink:type="simple">BL</abbrev>: 8.95–10.58 mm, <abbrev xmlns:xlink="http://www.w3.org/1999/xlink" xlink:title="fore-body length, measured from the anterior margin of the clypeus to the apex of the elytra" id="ABBRID0EKKBI" xlink:type="simple">FL</abbrev>: 5.85–6.19 mm. <abbrev xmlns:xlink="http://www.w3.org/1999/xlink" xlink:title="length of head along the mid-line" id="ABBRID0EOKBI" xlink:type="simple">HL</abbrev>: 1.51–1.58 mm, <abbrev xmlns:xlink="http://www.w3.org/1999/xlink" xlink:title="width of head including eyes" id="ABBRID0ESKBI" xlink:type="simple">HW</abbrev>: 1.89–2.04 mm, <abbrev xmlns:xlink="http://www.w3.org/1999/xlink" xlink:title="length of eye" id="ABBRID0EWKBI" xlink:type="simple">EYL</abbrev>: 0.68–0.71 mm, <abbrev xmlns:xlink="http://www.w3.org/1999/xlink" xlink:title="length of tempora" id="ABBRID0E1KBI" xlink:type="simple">TL</abbrev>: 0.60–0.68 mm, <abbrev xmlns:xlink="http://www.w3.org/1999/xlink" xlink:title="length of pronotum along the mid-line" id="ABBRID0E5KBI" xlink:type="simple">PL</abbrev>: 2.07–2.19 mm, <abbrev xmlns:xlink="http://www.w3.org/1999/xlink" xlink:title="width of pronotum at the widest point" id="ABBRID0ECLBI" xlink:type="simple">PW</abbrev>: 1.77–1.89 mm, <abbrev xmlns:xlink="http://www.w3.org/1999/xlink" xlink:title="length of elytra, measured from humeral angle" id="ABBRID0EGLBI" xlink:type="simple">EL</abbrev>: 2.57–2.72 mm, <abbrev xmlns:xlink="http://www.w3.org/1999/xlink" xlink:title="width of elytra at the widest point" id="ABBRID0EKLBI" xlink:type="simple">EW</abbrev>: 2.68–2.87 mm. <abbrev xmlns:xlink="http://www.w3.org/1999/xlink" xlink:title="width of head including eyes" id="ABBRID0EOLBI" xlink:type="simple">HW</abbrev>/<abbrev xmlns:xlink="http://www.w3.org/1999/xlink" xlink:title="length of head along the mid-line" id="ABBRID0ESLBI" xlink:type="simple">HL</abbrev>: 1.25–1.30, <abbrev xmlns:xlink="http://www.w3.org/1999/xlink" xlink:title="length of tempora" id="ABBRID0EWLBI" xlink:type="simple">TL</abbrev>/<abbrev xmlns:xlink="http://www.w3.org/1999/xlink" xlink:title="length of eye" id="ABBRID0E1LBI" xlink:type="simple">EYL</abbrev>: 0.85–1.00, <abbrev xmlns:xlink="http://www.w3.org/1999/xlink" xlink:title="length of pronotum along the mid-line" id="ABBRID0E5LBI" xlink:type="simple">PL</abbrev>/<abbrev xmlns:xlink="http://www.w3.org/1999/xlink" xlink:title="width of pronotum at the widest point" id="ABBRID0ECMBI" xlink:type="simple">PW</abbrev>: 1.14–1.17, <abbrev xmlns:xlink="http://www.w3.org/1999/xlink" xlink:title="length of elytra, measured from humeral angle" id="ABBRID0EGMBI" xlink:type="simple">EL</abbrev>/<abbrev xmlns:xlink="http://www.w3.org/1999/xlink" xlink:title="width of elytra at the widest point" id="ABBRID0EKMBI" xlink:type="simple">EW</abbrev>: 0.92–0.96.</p></tp:treatment-sec><tp:treatment-sec sec-type="distribution" id="SECID0EOMBI"><title>Distribution.</title><p>China (Yunnan), Laos and Myanmar. New to China.</p></tp:treatment-sec><tp:treatment-sec sec-type="diagnosis" id="SECID0ETMBI"><title>Diagnosis.</title><p>The collecting locality of the male specimen is about 760 km away from the holotype locality in north-eastern Laos and about 210 km away from the paratype locality in Myanmar. The specimen fits the original description in all characters, but the medio-apical margin of the paramere looks slightly different as well as the apex of the median lobe in lateral view. The ventral view of the median lobe as depicted here is more representative of the species, as it is matching that of the other specimens of the type series. The shape of the paramere is here considered as within the variability range of this widespread species. The females correspond with the original description in all characters.</p><fig id="F13" position="float" orientation="portrait"><object-id xmlns:xlink="http://www.w3.org/1999/xlink" content-type="doi" xlink:type="simple">10.3897/zookeys.1075.75799.figures61-66</object-id><object-id xmlns:xlink="http://www.w3.org/1999/xlink" content-type="arpha" xlink:type="simple">3377F757-C944-53A4-B289-0034BB1E35B8</object-id><label>Figures 61–66.</label><caption><p><italic><tp:taxon-name><tp:taxon-name-part taxon-name-part-type="genus" reg="Hesperosoma">Hesperosoma</tp:taxon-name-part><tp:taxon-name-part taxon-name-part-type="species" reg="brunkei">brunkei</tp:taxon-name-part></tp:taxon-name></italic><bold>61–62</bold> habitus <bold>63–65</bold> aedeagus, lateral (<bold>63</bold>) and ventral (<bold>64</bold>) views, paramere (<bold>65</bold>) <bold>66</bold> female abdominal tergite X. Scale bars: 2 mm (<bold>61–62</bold>), 0.2 mm (<bold>63–66</bold>).</p></caption><graphic xmlns:xlink="http://www.w3.org/1999/xlink" xlink:href="zookeys-1075-137-g013.jpg" position="float" orientation="portrait" xlink:type="simple" id="oo_620016.jpg"><uri content-type="original_file" xlink:type="simple">https://binary.pensoft.net/fig/620016</uri></graphic></fig></tp:treatment-sec><ref-list><ref id="B7"><mixed-citation xmlns:xlink="http://www.w3.org/1999/xlink" xlink:type="simple"><person-group><name name-style="western"><surname>Schillhammer</surname><given-names>H</given-names></name></person-group> (<year>2015</year>) <article-title>Subgenus <tp:taxon-name><tp:taxon-name-part taxon-name-part-type="genus"/><tp:taxon-name-part taxon-name-part-type="subgenus">Hemihesperosoma</tp:taxon-name-part></tp:taxon-name> HAYASHI of <italic><tp:taxon-name><tp:taxon-name-part taxon-name-part-type="genus">Hesperosoma</tp:taxon-name-part></tp:taxon-name></italic> SCHEERPELTZ reinstated and revised (<tp:taxon-name><tp:taxon-name-part taxon-name-part-type="order">Coleoptera</tp:taxon-name-part></tp:taxon-name>: <tp:taxon-name><tp:taxon-name-part taxon-name-part-type="family">Staphylinidae</tp:taxon-name-part></tp:taxon-name>: <tp:taxon-name><tp:taxon-name-part taxon-name-part-type="subfamily">Staphylininae</tp:taxon-name-part></tp:taxon-name>).</article-title><source>Koleopterologische Rundschau</source><volume>85</volume>: <fpage>121</fpage>–<lpage>165</lpage>.</mixed-citation></ref></ref-list></tp:taxon-treatment>
