# Supplementary material for: ﻿A review of the genus Hesperosoma Scheerpeltz (Coleoptera, Staphylinidae, Staphylininae) of China
Source: Zookeys. 2021 Dec 7;1075:137–74. doi: 10.3897/zookeys.1075.75799 (PMC8671713; doi:10.3897/zookeys.1075.75799)
Supplement: XML Treatment for Hesperosoma (Paramichrotus) excellens [file zookeys.1075.75799-treatment11.xml]

<!DOCTYPE tp:taxon-treatment
  PUBLIC "-//TaxonX//DTD Taxonomic Treatment Publishing DTD v0 20100105//EN" "tax-treatment-NSO.dtd">
<tp:taxon-treatment xmlns:tp="http://www.plazi.org/taxpub"><tp:treatment-meta><kwd-group><label>Taxon classification</label><kwd>
                  <named-content content-type="kingdom">Animalia</named-content>
                </kwd><kwd>
                  <named-content content-type="order">Coleoptera</named-content>
                </kwd><kwd>
                  <named-content content-type="family">Staphylinidae</named-content>
                </kwd></kwd-group><mixed-citation publication-type="journal"><person-group><name><surname>Cai1</surname><given-names>Yu-Jie</given-names></name><name><surname>Tang1</surname><given-names>Liang</given-names></name><name><surname>Schillhammer2</surname><given-names>Harald</given-names></name></person-group><article-title>﻿A review of the genus <italic><tp:taxon-name><tp:taxon-name-part taxon-name-part-type="genus" reg="Hesperosoma">Hesperosoma</tp:taxon-name-part></tp:taxon-name></italic> Scheerpeltz (<tp:taxon-name><tp:taxon-name-part taxon-name-part-type="order">Coleoptera</tp:taxon-name-part></tp:taxon-name>, <tp:taxon-name><tp:taxon-name-part taxon-name-part-type="family">Staphylinidae</tp:taxon-name-part></tp:taxon-name>, <tp:taxon-name><tp:taxon-name-part taxon-name-part-type="subfamily">Staphylininae</tp:taxon-name-part></tp:taxon-name>) of China</article-title><source>Zookeys</source><day>07</day><month>12</month><year>2021</year><volume>1075</volume><fpage>137</fpage><lpage>174</lpage><pub-id pub-id-type="doi">10.3897/zookeys.1075.75799</pub-id></mixed-citation></tp:treatment-meta><tp:nomenclature><label>﻿</label><tp:taxon-name><object-id xmlns:xlink="http://www.w3.org/1999/xlink" content-type="arpha" xlink:type="simple">FC5B4B7D-122F-57E5-A004-2B182666D3C6</object-id><tp:taxon-name-part taxon-name-part-type="genus" reg="Hesperosoma">Hesperosoma</tp:taxon-name-part> (<tp:taxon-name-part taxon-name-part-type="subgenus" reg="Paramichrotus">Paramichrotus</tp:taxon-name-part>) <tp:taxon-name-part taxon-name-part-type="species" reg="excellens">excellens</tp:taxon-name-part></tp:taxon-name><tp:taxon-authority>(Bernhauer, 1939)</tp:taxon-authority><xref ref-type="fig" rid="F14">Figures 67–72</xref><tp:nomenclature-citation-list><tp:nomenclature-citation><tp:taxon-name>
                    <tp:taxon-name-part taxon-name-part-type="genus" reg="Amichrotus">Amichrotus</tp:taxon-name-part>
                    <tp:taxon-name-part taxon-name-part-type="species" reg="excellens">excellens</tp:taxon-name-part>
                  </tp:taxon-name><comment>Bernhauer 1939: 100</comment></tp:nomenclature-citation><tp:nomenclature-citation><tp:taxon-name><tp:taxon-name-part taxon-name-part-type="genus" reg="Hesperosoma">Hesperosoma</tp:taxon-name-part> (<tp:taxon-name-part taxon-name-part-type="subgenus" reg="Euhesperosoma">Euhesperosoma</tp:taxon-name-part>) <tp:taxon-name-part taxon-name-part-type="species" reg="excellens">excellens</tp:taxon-name-part></tp:taxon-name><comment><xref ref-type="bibr" rid="B1">Hayashi 2002</xref>: 178; <xref ref-type="bibr" rid="B4">Schillhammer 2004</xref>: 261; <xref ref-type="bibr" rid="B5">Schillhammer 2009</xref>: 86</comment></tp:nomenclature-citation><tp:nomenclature-citation><tp:taxon-name><tp:taxon-name-part taxon-name-part-type="genus" reg="Hesperosoma">Hesperosoma</tp:taxon-name-part> (<tp:taxon-name-part taxon-name-part-type="subgenus" reg="Hemihesperosoma">Hemihesperosoma</tp:taxon-name-part>) <tp:taxon-name-part taxon-name-part-type="species" reg="excellens">excellens</tp:taxon-name-part></tp:taxon-name><comment>Schillhammer, 2015: 134</comment></tp:nomenclature-citation></tp:nomenclature-citation-list></tp:nomenclature><tp:treatment-sec sec-type="material" id="SECID0EFRBI"><title>Material examined.</title><p>China – <bold>Anhui Prov.</bold> • 1♂; Huangshan, Tangkou Town, Jiulongpu; <named-content xmlns:xlink="http://www.w3.org/1999/xlink" content-type="dwc:verbatimCoordinates" xlink:type="simple"><named-content content-type="geo-json" specific-use="{&#34;type&#34;:&#34;Point&#34;,&#34;coordinates&#34;:[118.210483,30.111422]}" id="NCID0EQRBI" xlink:type="simple">30°6'41.12"N, 118°12'37.74"E</named-content></named-content>; alt. 760 m; 01 Jul 2020; Tang, Li &amp; Zhou leg.; sifted; <abbrev xmlns:xlink="http://www.w3.org/1999/xlink" content-type="institution" xlink:title="Department of Biology, Shanghai Normal University, P. R. China" id="ABBRID0EVRBI" xlink:type="simple">SHNU</abbrev> • 1♀; Huangshan, Tangkou Town, Hougu; <named-content xmlns:xlink="http://www.w3.org/1999/xlink" content-type="dwc:verbatimCoordinates" xlink:type="simple"><named-content content-type="geo-json" specific-use="{&#34;type&#34;:&#34;Point&#34;,&#34;coordinates&#34;:[118.146100,30.084300]}" id="NCID0E4RBI" xlink:type="simple">30°5'3.48"N, 118°8'45.96"E</named-content></named-content>; alt. 569–688 m; 29 Jun –7 Jul 2020; Tang, Li &amp; Zhou leg.; sifted; <abbrev xmlns:xlink="http://www.w3.org/1999/xlink" content-type="institution" xlink:title="Department of Biology, Shanghai Normal University, P. R. China" id="ABBRID0ECSBI" xlink:type="simple">SHNU</abbrev>. – <bold>Fujian Prov.</bold> • 1♂; Wuyishan City, Guadun Vill; <named-content xmlns:xlink="http://www.w3.org/1999/xlink" content-type="dwc:verbatimCoordinates" xlink:type="simple"><named-content content-type="geo-json" specific-use="{&#34;type&#34;:&#34;Point&#34;,&#34;coordinates&#34;:[117.633333,27.733333]}" id="NCID0EMSBI" xlink:type="simple">27°44'N, 117°38'E</named-content></named-content>; alt. 1200–1300 m; 24 May 2012; Peng &amp; Dai leg.; <abbrev xmlns:xlink="http://www.w3.org/1999/xlink" content-type="institution" xlink:title="Department of Biology, Shanghai Normal University, P. R. China" id="ABBRID0ERSBI" xlink:type="simple">SHNU</abbrev> • 1♂, 1♀; same collection data as for the preceding; but alt. 1200–1500 m; 25 May 2012 • 2♂♂; same collection data as for the preceding; but alt. 1200–1500 m; 26 May 2012 • 1♂; same collection data as for the preceding; but alt. 1300–1500 m; 27 May 2012. – <bold>Guangdong Prov.</bold> • 3♂♂; Ruyuan County, Nanling N. R.,Qingshui Valley; <named-content xmlns:xlink="http://www.w3.org/1999/xlink" content-type="dwc:verbatimCoordinates" xlink:type="simple"><named-content content-type="geo-json" specific-use="{&#34;type&#34;:&#34;Point&#34;,&#34;coordinates&#34;:[113.031944,24.915833]}" id="NCID0E2SBI" xlink:type="simple">24°54'57"N, 113°01'55"E</named-content></named-content>; alt. 900 m; 04 May 2015; Peng, Tu &amp; Zhou leg.; mixed forest, leaf litter, sifted; <abbrev xmlns:xlink="http://www.w3.org/1999/xlink" content-type="institution" xlink:title="Department of Biology, Shanghai Normal University, P. R. China" id="ABBRID0EATBI" xlink:type="simple">SHNU</abbrev> • 1♀; Ruyuan County, Nanling N. R.,Babaoshan station; <named-content xmlns:xlink="http://www.w3.org/1999/xlink" content-type="dwc:verbatimCoordinates" xlink:type="simple"><named-content content-type="geo-json" specific-use="{&#34;type&#34;:&#34;Point&#34;,&#34;coordinates&#34;:[113.016111,24.928611]}" id="NCID0EITBI" xlink:type="simple">24°55'43"N, 113°00'58"E</named-content></named-content>; alt. 1030 m; 25 Apr 2015; Z Peng, YY Tu &amp; ZD Zhou leg.; decaying log; <abbrev xmlns:xlink="http://www.w3.org/1999/xlink" content-type="institution" xlink:title="Department of Biology, Shanghai Normal University, P. R. China" id="ABBRID0ENTBI" xlink:type="simple">SHNU</abbrev>. – <bold>Guangxi Prov.</bold> • 1 ♂; Jinxiu County, ’16 km’; <named-content xmlns:xlink="http://www.w3.org/1999/xlink" content-type="dwc:verbatimCoordinates" xlink:type="simple"><named-content content-type="geo-json" specific-use="{&#34;type&#34;:&#34;Point&#34;,&#34;coordinates&#34;:[110.241111,24.136389]}" id="NCID0EXTBI" xlink:type="simple">24°08'11"N, 110°14'28"E</named-content></named-content>; alt. 960 m; 25 Jul 2014; Peng, Song, Yu &amp; Yan leg.; forest, leaf litter, sifted; <abbrev xmlns:xlink="http://www.w3.org/1999/xlink" content-type="institution" xlink:title="Department of Biology, Shanghai Normal University, P. R. China" id="ABBRID0E3TBI" xlink:type="simple">SHNU</abbrev> • 1♂, 1♀; Jinxiu County, ’16 km’; <named-content xmlns:xlink="http://www.w3.org/1999/xlink" content-type="dwc:verbatimCoordinates" xlink:type="simple"><named-content content-type="geo-json" specific-use="{&#34;type&#34;:&#34;Point&#34;,&#34;coordinates&#34;:[110.260556,24.140278]}" id="NCID0EEUBI" xlink:type="simple">24°08'25"N, 110°15'38"E</named-content></named-content>; alt. 960 m; 13 Jul 2014; Peng, Song, Yu &amp; Yan leg.; beech forest, leaf litter, humus, sifted; <abbrev xmlns:xlink="http://www.w3.org/1999/xlink" content-type="institution" xlink:title="Department of Biology, Shanghai Normal University, P. R. China" id="ABBRID0EJUBI" xlink:type="simple">SHNU</abbrev>. – <bold>Hunan Prov.</bold> • 1♂, 1♀; Yizhang County, Mang Mt.; <named-content xmlns:xlink="http://www.w3.org/1999/xlink" content-type="dwc:verbatimCoordinates" xlink:type="simple"><named-content content-type="geo-json" specific-use="{&#34;type&#34;:&#34;Point&#34;,&#34;coordinates&#34;:[112.991111,24.927500]}" id="NCID0ETUBI" xlink:type="simple">24°55'39"N, 112°59'28"E</named-content></named-content>; alt. 1000–1200 m; 10 May 2020; Li &amp; Wang leg.; FIT; <abbrev xmlns:xlink="http://www.w3.org/1999/xlink" content-type="institution" xlink:title="Department of Biology, Shanghai Normal University, P. R. China" id="ABBRID0EYUBI" xlink:type="simple">SHNU</abbrev>. – <bold>Zhejiang Prov.</bold> • 1♂; Wuyanling; alt. 700 m; 9 May 2004; Hu, Tang &amp; Zhu leg.; <abbrev xmlns:xlink="http://www.w3.org/1999/xlink" content-type="institution" xlink:title="Department of Biology, Shanghai Normal University, P. R. China" id="ABBRID0E6UBI" xlink:type="simple">SHNU</abbrev> • 2♂♂; Longquan, Fengyang Mt., Guan Yin Tai; <named-content xmlns:xlink="http://www.w3.org/1999/xlink" content-type="dwc:verbatimCoordinates" xlink:type="simple"><named-content content-type="geo-json" specific-use="{&#34;type&#34;:&#34;Point&#34;,&#34;coordinates&#34;:[119.190556,27.923056]}" id="NCID0EHVBI" xlink:type="simple">27°55'23"N, 119°11'26"E</named-content></named-content>; alt. 1100 m; 11 May 2019; Tang &amp; Zhao leg.; sifted; <abbrev xmlns:xlink="http://www.w3.org/1999/xlink" content-type="institution" xlink:title="Department of Biology, Shanghai Normal University, P. R. China" id="ABBRID0EMVBI" xlink:type="simple">SHNU</abbrev> • 1♂; Longquan, Fengyang Mt., Mihou Valley; <named-content xmlns:xlink="http://www.w3.org/1999/xlink" content-type="dwc:verbatimCoordinates" xlink:type="simple"><named-content content-type="geo-json" specific-use="{&#34;type&#34;:&#34;Point&#34;,&#34;coordinates&#34;:[119.193611,27.917222]}" id="NCID0EUVBI" xlink:type="simple">27°55'2"N, 119°11'37"E</named-content></named-content>; alt. 950 m; 09 May 2019; Tang &amp; Zhao leg.; sifted; <abbrev xmlns:xlink="http://www.w3.org/1999/xlink" content-type="institution" xlink:title="Department of Biology, Shanghai Normal University, P. R. China" id="ABBRID0EZVBI" xlink:type="simple">SHNU</abbrev> • 1♂; same collection data as for the preceding; but 11 May 2019 • 1♀; Longquan City, Fengyangshan N. R., Lu’aocun Village; <named-content xmlns:xlink="http://www.w3.org/1999/xlink" content-type="dwc:verbatimCoordinates" xlink:type="simple"><named-content content-type="geo-json" specific-use="{&#34;type&#34;:&#34;Point&#34;,&#34;coordinates&#34;:[119.194128,27.922128]}" id="NCID0EBWBI" xlink:type="simple">27°55'19.66"N, 119°11'38.86"E</named-content></named-content>; alt. 1076 m; 04 May 2016; Jiang, Liu &amp; Zhou leg.; <abbrev xmlns:xlink="http://www.w3.org/1999/xlink" content-type="institution" xlink:title="Department of Biology, Shanghai Normal University, P. R. China" id="ABBRID0EGWBI" xlink:type="simple">SHNU</abbrev>.</p></tp:treatment-sec><tp:treatment-sec sec-type="description" id="SECID0ELWBI"><title>Measurements.</title><p><bold>Male.</bold><abbrev xmlns:xlink="http://www.w3.org/1999/xlink" xlink:title="body length, measured from the anterior margin of the clypeus to the posterior margin of abdominal tergite X" id="ABBRID0ETWBI" xlink:type="simple">BL</abbrev>: 10.23–13.98 mm, <abbrev xmlns:xlink="http://www.w3.org/1999/xlink" xlink:title="fore-body length, measured from the anterior margin of the clypeus to the apex of the elytra" id="ABBRID0EXWBI" xlink:type="simple">FL</abbrev>: 5.85–7.10 mm. <abbrev xmlns:xlink="http://www.w3.org/1999/xlink" xlink:title="length of head along the mid-line" id="ABBRID0E2WBI" xlink:type="simple">HL</abbrev>: 1.61–1.89 mm, <abbrev xmlns:xlink="http://www.w3.org/1999/xlink" xlink:title="width of head including eyes" id="ABBRID0E6WBI" xlink:type="simple">HW</abbrev>: 2.01–2.57 mm, <abbrev xmlns:xlink="http://www.w3.org/1999/xlink" xlink:title="length of eye" id="ABBRID0EDXBI" xlink:type="simple">EYL</abbrev>: 0.68–0.77 mm, <abbrev xmlns:xlink="http://www.w3.org/1999/xlink" xlink:title="length of tempora" id="ABBRID0EHXBI" xlink:type="simple">TL</abbrev>: 0.68–0.86 mm, <abbrev xmlns:xlink="http://www.w3.org/1999/xlink" xlink:title="length of pronotum along the mid-line" id="ABBRID0ELXBI" xlink:type="simple">PL</abbrev>: 2.17–2.60 mm, <abbrev xmlns:xlink="http://www.w3.org/1999/xlink" xlink:title="width of pronotum at the widest point" id="ABBRID0EPXBI" xlink:type="simple">PW</abbrev>: 1.76–2.23 mm, <abbrev xmlns:xlink="http://www.w3.org/1999/xlink" xlink:title="length of elytra, measured from humeral angle" id="ABBRID0ETXBI" xlink:type="simple">EL</abbrev>: 2.51–3.17 mm, <abbrev xmlns:xlink="http://www.w3.org/1999/xlink" xlink:title="width of elytra at the widest point" id="ABBRID0EXXBI" xlink:type="simple">EW</abbrev>: 2.57–3.32 mm. <abbrev xmlns:xlink="http://www.w3.org/1999/xlink" xlink:title="width of head including eyes" id="ABBRID0E2XBI" xlink:type="simple">HW</abbrev>/<abbrev xmlns:xlink="http://www.w3.org/1999/xlink" xlink:title="length of head along the mid-line" id="ABBRID0E6XBI" xlink:type="simple">HL</abbrev>: 1.25–1.36, <abbrev xmlns:xlink="http://www.w3.org/1999/xlink" xlink:title="length of tempora" id="ABBRID0EDYBI" xlink:type="simple">TL</abbrev>/<abbrev xmlns:xlink="http://www.w3.org/1999/xlink" xlink:title="length of eye" id="ABBRID0EHYBI" xlink:type="simple">EYL</abbrev>: 1.00–1.16, <abbrev xmlns:xlink="http://www.w3.org/1999/xlink" xlink:title="length of pronotum along the mid-line" id="ABBRID0ELYBI" xlink:type="simple">PL</abbrev>/<abbrev xmlns:xlink="http://www.w3.org/1999/xlink" xlink:title="width of pronotum at the widest point" id="ABBRID0EPYBI" xlink:type="simple">PW</abbrev>: 1.14–1.23, <abbrev xmlns:xlink="http://www.w3.org/1999/xlink" xlink:title="length of elytra, measured from humeral angle" id="ABBRID0ETYBI" xlink:type="simple">EL</abbrev>/<abbrev xmlns:xlink="http://www.w3.org/1999/xlink" xlink:title="width of elytra at the widest point" id="ABBRID0EXYBI" xlink:type="simple">EW</abbrev>: 0.95–0.99.</p><p><bold>Female.</bold><abbrev xmlns:xlink="http://www.w3.org/1999/xlink" xlink:title="body length, measured from the anterior margin of the clypeus to the posterior margin of abdominal tergite X" id="ABBRID0E6YBI" xlink:type="simple">BL</abbrev>: 11.72–13.36 mm, <abbrev xmlns:xlink="http://www.w3.org/1999/xlink" xlink:title="fore-body length, measured from the anterior margin of the clypeus to the apex of the elytra" id="ABBRID0EDZBI" xlink:type="simple">FL</abbrev>: 6.48–7.22 mm. <abbrev xmlns:xlink="http://www.w3.org/1999/xlink" xlink:title="length of head along the mid-line" id="ABBRID0EHZBI" xlink:type="simple">HL</abbrev>: 1.71–1.92 mm, <abbrev xmlns:xlink="http://www.w3.org/1999/xlink" xlink:title="width of head including eyes" id="ABBRID0ELZBI" xlink:type="simple">HW</abbrev>: 2.23–2.41 mm, <abbrev xmlns:xlink="http://www.w3.org/1999/xlink" xlink:title="length of eye" id="ABBRID0EPZBI" xlink:type="simple">EYL</abbrev>: 0.71–0.77 mm, <abbrev xmlns:xlink="http://www.w3.org/1999/xlink" xlink:title="length of tempora" id="ABBRID0ETZBI" xlink:type="simple">TL</abbrev>: 0.77–0.83 mm, <abbrev xmlns:xlink="http://www.w3.org/1999/xlink" xlink:title="length of pronotum along the mid-line" id="ABBRID0EXZBI" xlink:type="simple">PL</abbrev>: 2.32–2.60 mm, <abbrev xmlns:xlink="http://www.w3.org/1999/xlink" xlink:title="width of pronotum at the widest point" id="ABBRID0E2ZBI" xlink:type="simple">PW</abbrev>: 2.01–2.23 mm, <abbrev xmlns:xlink="http://www.w3.org/1999/xlink" xlink:title="length of elytra, measured from humeral angle" id="ABBRID0E6ZBI" xlink:type="simple">EL</abbrev>: 2.85–3.32 mm, <abbrev xmlns:xlink="http://www.w3.org/1999/xlink" xlink:title="width of elytra at the widest point" id="ABBRID0ED1BI" xlink:type="simple">EW</abbrev>: 2.91–3.32 mm. <abbrev xmlns:xlink="http://www.w3.org/1999/xlink" xlink:title="width of head including eyes" id="ABBRID0EH1BI" xlink:type="simple">HW</abbrev>/<abbrev xmlns:xlink="http://www.w3.org/1999/xlink" xlink:title="length of head along the mid-line" id="ABBRID0EL1BI" xlink:type="simple">HL</abbrev>: 1.25–1.30, <abbrev xmlns:xlink="http://www.w3.org/1999/xlink" xlink:title="length of tempora" id="ABBRID0EP1BI" xlink:type="simple">TL</abbrev>/<abbrev xmlns:xlink="http://www.w3.org/1999/xlink" xlink:title="length of eye" id="ABBRID0ET1BI" xlink:type="simple">EYL</abbrev>: 1.00–1.13, <abbrev xmlns:xlink="http://www.w3.org/1999/xlink" xlink:title="length of pronotum along the mid-line" id="ABBRID0EX1BI" xlink:type="simple">PL</abbrev>/<abbrev xmlns:xlink="http://www.w3.org/1999/xlink" xlink:title="width of pronotum at the widest point" id="ABBRID0E21BI" xlink:type="simple">PW</abbrev>: 1.14–1.17, <abbrev xmlns:xlink="http://www.w3.org/1999/xlink" xlink:title="length of elytra, measured from humeral angle" id="ABBRID0E61BI" xlink:type="simple">EL</abbrev>/<abbrev xmlns:xlink="http://www.w3.org/1999/xlink" xlink:title="width of elytra at the widest point" id="ABBRID0ED2BI" xlink:type="simple">EW</abbrev>: 0.96–1.00.</p></tp:treatment-sec><tp:treatment-sec sec-type="distribution" id="SECID0EH2BI"><title>Distribution.</title><p>China (Anhui, Fujian, Guangdong, Guangxi, Hubei and Zhejiang). New to Anhui, Guangdong, Guangxi and Zhejiang.</p></tp:treatment-sec><tp:treatment-sec sec-type="diagnosis" id="SECID0EM2BI"><title>Diagnosis.</title><p>Externally, the species hardly differs from <italic><tp:taxon-name><tp:taxon-name-part taxon-name-part-type="genus" reg="Hesperosoma">H.</tp:taxon-name-part><tp:taxon-name-part taxon-name-part-type="species" reg="meghalayense">meghalayense</tp:taxon-name-part></tp:taxon-name></italic> from India, but may be distinguished by the very different aedeagus (Figs <xref ref-type="fig" rid="F14">67–69</xref>) and, to some extent, geographically. From <italic><tp:taxon-name><tp:taxon-name-part taxon-name-part-type="genus" reg="Hesperosoma">H.</tp:taxon-name-part><tp:taxon-name-part taxon-name-part-type="species" reg="brunkei">brunkei</tp:taxon-name-part></tp:taxon-name></italic>, it differs in the proximal antennomeres 3 and 4 being bright reddish and segments I–IV of maxillary palpi reddish.</p><fig id="F14" position="float" orientation="portrait"><object-id xmlns:xlink="http://www.w3.org/1999/xlink" content-type="doi" xlink:type="simple">10.3897/zookeys.1075.75799.figures67-72</object-id><object-id xmlns:xlink="http://www.w3.org/1999/xlink" content-type="arpha" xlink:type="simple">2DA448AB-7DFF-54EE-9A79-85C2A7441F88</object-id><label>Figures 67–72.</label><caption><p><italic><tp:taxon-name><tp:taxon-name-part taxon-name-part-type="genus" reg="Hesperosoma">Hesperosoma</tp:taxon-name-part><tp:taxon-name-part taxon-name-part-type="species" reg="excellens">excellens</tp:taxon-name-part></tp:taxon-name></italic><bold>67–68</bold> habitus <bold>69–71</bold> aedeagus, lateral (<bold>69</bold>) and ventral (<bold>70</bold>) views, paramere (<bold>71</bold>) <bold>72</bold> female abdominal tergite X. Scale bars: 2 mm (<bold>67–68</bold>), 0.2 mm (<bold>69–72</bold>).</p></caption><graphic xmlns:xlink="http://www.w3.org/1999/xlink" xlink:href="zookeys-1075-137-g014.jpg" position="float" orientation="portrait" xlink:type="simple" id="oo_620017.jpg"><uri content-type="original_file" xlink:type="simple">https://binary.pensoft.net/fig/620017</uri></graphic></fig></tp:treatment-sec><ref-list><ref id="B1"><mixed-citation xmlns:xlink="http://www.w3.org/1999/xlink" xlink:type="simple"><person-group><name name-style="western"><surname>Hayashi</surname><given-names>Y</given-names></name></person-group> (<year>2002</year>) <article-title>Studies on the Asian <tp:taxon-name><tp:taxon-name-part taxon-name-part-type="subfamily">Staphylininae</tp:taxon-name-part></tp:taxon-name>, V (<tp:taxon-name><tp:taxon-name-part taxon-name-part-type="order">Coleoptera</tp:taxon-name-part></tp:taxon-name>, <tp:taxon-name><tp:taxon-name-part taxon-name-part-type="family">Staphylinidae</tp:taxon-name-part></tp:taxon-name>).</article-title><source>Entomological Review of Japan</source><volume>57</volume>(<issue>2</issue>): <fpage>169</fpage>–<lpage>179</lpage>.</mixed-citation></ref><ref id="B4"><mixed-citation xmlns:xlink="http://www.w3.org/1999/xlink" xlink:type="simple"><person-group><name name-style="western"><surname>Schillhammer</surname><given-names>H</given-names></name></person-group> (<year>2004</year>) <article-title>Critical notes on the subtribe <tp:taxon-name><tp:taxon-name-part taxon-name-part-type="subtribe">Anisolinina</tp:taxon-name-part></tp:taxon-name> with descriptions of nine new species (<tp:taxon-name><tp:taxon-name-part taxon-name-part-type="order">Coleoptera</tp:taxon-name-part></tp:taxon-name>: <tp:taxon-name><tp:taxon-name-part taxon-name-part-type="family">Staphylinidae</tp:taxon-name-part></tp:taxon-name>: <tp:taxon-name><tp:taxon-name-part taxon-name-part-type="subfamily">Staphylininae</tp:taxon-name-part></tp:taxon-name>).</article-title><source>Koleopterologische Rundschau</source><volume>74</volume>: <fpage>251</fpage>–<lpage>277</lpage>.</mixed-citation></ref><ref id="B5"><mixed-citation xmlns:xlink="http://www.w3.org/1999/xlink" xlink:type="simple"><person-group><name name-style="western"><surname>Schillhammer</surname><given-names>H</given-names></name></person-group> (<year>2009</year>) <article-title>Additional notes on the subtribe <tp:taxon-name><tp:taxon-name-part taxon-name-part-type="subtribe">Anisolinina</tp:taxon-name-part></tp:taxon-name>, with descriptions of seven new species (<tp:taxon-name><tp:taxon-name-part taxon-name-part-type="order">Coleoptera</tp:taxon-name-part></tp:taxon-name>: <tp:taxon-name><tp:taxon-name-part taxon-name-part-type="family">Staphylinidae</tp:taxon-name-part></tp:taxon-name>: <tp:taxon-name><tp:taxon-name-part taxon-name-part-type="subfamily">Staphylininae</tp:taxon-name-part></tp:taxon-name>).</article-title><source>Koleopterologische Rundschau</source><volume>79</volume>: <fpage>83</fpage>–<lpage>96</lpage>.</mixed-citation></ref></ref-list></tp:taxon-treatment>
