# Supplementary material for: ﻿A review of the genus Hesperosoma Scheerpeltz (Coleoptera, Staphylinidae, Staphylininae) of China
Source: Zookeys. 2021 Dec 7;1075:137–74. doi: 10.3897/zookeys.1075.75799 (PMC8671713; doi:10.3897/zookeys.1075.75799)
Supplement: XML Treatment for Hesperosoma (Paramichrotus) miwai [file zookeys.1075.75799-treatment14.xml]

<!DOCTYPE tp:taxon-treatment
  PUBLIC "-//TaxonX//DTD Taxonomic Treatment Publishing DTD v0 20100105//EN" "tax-treatment-NSO.dtd">
<tp:taxon-treatment xmlns:tp="http://www.plazi.org/taxpub"><tp:treatment-meta><kwd-group><label>Taxon classification</label><kwd>
                  <named-content content-type="kingdom">Animalia</named-content>
                </kwd><kwd>
                  <named-content content-type="order">Coleoptera</named-content>
                </kwd><kwd>
                  <named-content content-type="family">Staphylinidae</named-content>
                </kwd></kwd-group><mixed-citation publication-type="journal"><person-group><name><surname>Cai1</surname><given-names>Yu-Jie</given-names></name><name><surname>Tang1</surname><given-names>Liang</given-names></name><name><surname>Schillhammer2</surname><given-names>Harald</given-names></name></person-group><article-title>﻿A review of the genus <italic><tp:taxon-name><tp:taxon-name-part taxon-name-part-type="genus" reg="Hesperosoma">Hesperosoma</tp:taxon-name-part></tp:taxon-name></italic> Scheerpeltz (<tp:taxon-name><tp:taxon-name-part taxon-name-part-type="order">Coleoptera</tp:taxon-name-part></tp:taxon-name>, <tp:taxon-name><tp:taxon-name-part taxon-name-part-type="family">Staphylinidae</tp:taxon-name-part></tp:taxon-name>, <tp:taxon-name><tp:taxon-name-part taxon-name-part-type="subfamily">Staphylininae</tp:taxon-name-part></tp:taxon-name>) of China</article-title><source>Zookeys</source><day>07</day><month>12</month><year>2021</year><volume>1075</volume><fpage>137</fpage><lpage>174</lpage><pub-id pub-id-type="doi">10.3897/zookeys.1075.75799</pub-id></mixed-citation></tp:treatment-meta><tp:nomenclature><label>﻿</label><tp:taxon-name><object-id xmlns:xlink="http://www.w3.org/1999/xlink" content-type="arpha" xlink:type="simple">41F730D1-BC0D-53BC-AF3B-99FC99640E57</object-id><tp:taxon-name-part taxon-name-part-type="genus" reg="Hesperosoma">Hesperosoma</tp:taxon-name-part> (<tp:taxon-name-part taxon-name-part-type="subgenus" reg="Paramichrotus">Paramichrotus</tp:taxon-name-part>) <tp:taxon-name-part taxon-name-part-type="species" reg="miwai">miwai</tp:taxon-name-part></tp:taxon-name><tp:taxon-authority>(Bernhauer, 1943)</tp:taxon-authority><xref ref-type="fig" rid="F17">Figures 85–89</xref><tp:nomenclature-citation-list><tp:nomenclature-citation><tp:taxon-name>
                    <tp:taxon-name-part taxon-name-part-type="genus" reg="Amichrotus">Amichrotus</tp:taxon-name-part>
                    <tp:taxon-name-part taxon-name-part-type="species" reg="miwai">miwai</tp:taxon-name-part>
                  </tp:taxon-name><comment>Bernhauer 1943: 177; Shibata 1976: 11</comment></tp:nomenclature-citation><tp:nomenclature-citation><tp:taxon-name>
                    <tp:taxon-name-part taxon-name-part-type="genus" reg="Hesperosoma">Hesperosoma</tp:taxon-name-part>
                    <tp:taxon-name-part taxon-name-part-type="species" reg="miwai">miwai</tp:taxon-name-part>
                  </tp:taxon-name><comment>Hayashi 1993a: 290; <xref ref-type="bibr" rid="B1">Hayashi 2002</xref>: 177; <xref ref-type="bibr" rid="B5">Schillhammer 2009</xref>: 86</comment></tp:nomenclature-citation><tp:nomenclature-citation><tp:taxon-name><tp:taxon-name-part taxon-name-part-type="genus" reg="Hesperosoma">Hesperosoma</tp:taxon-name-part> (<tp:taxon-name-part taxon-name-part-type="subgenus" reg="Hemihesperosoma">Hemihesperosoma</tp:taxon-name-part>) <tp:taxon-name-part taxon-name-part-type="species" reg="miwai">miwai</tp:taxon-name-part></tp:taxon-name><comment>Schillhammer, 2015: 125</comment></tp:nomenclature-citation><tp:nomenclature-citation><tp:taxon-name>
                    <tp:taxon-name-part taxon-name-part-type="genus" reg="Hesperosoma">Hesperosoma</tp:taxon-name-part>
                    <tp:taxon-name-part taxon-name-part-type="species" reg="miwai">miwai</tp:taxon-name-part>
                    <tp:taxon-name-part taxon-name-part-type="subspecies" reg="nashanchiana">nashanchiana</tp:taxon-name-part>
                  </tp:taxon-name><comment>Hayashi, 1993b: 123; <xref ref-type="bibr" rid="B5">Schillhammer 2009</xref>: 86</comment></tp:nomenclature-citation><tp:nomenclature-citation><tp:taxon-name>
                    <tp:taxon-name-part taxon-name-part-type="genus" reg="Hesperosoma">Hesperosoma</tp:taxon-name-part>
                    <tp:taxon-name-part taxon-name-part-type="species" reg="sakoi">sakoi</tp:taxon-name-part>
                  </tp:taxon-name><comment>Hayashi, 1993b: 124; <xref ref-type="bibr" rid="B5">Schillhammer 2009</xref>: 86</comment></tp:nomenclature-citation></tp:nomenclature-citation-list></tp:nomenclature><tp:treatment-sec sec-type="material" id="SECID0EV2CI"><title>Material examined.</title><p>China – <bold>Taiwan</bold> • 1♂; Pingtung, Tai-wu, Pei-ta-wu-shan; <named-content xmlns:xlink="http://www.w3.org/1999/xlink" content-type="dwc:verbatimCoordinates" xlink:type="simple"><named-content content-type="geo-json" specific-use="{&#34;type&#34;:&#34;Point&#34;,&#34;coordinates&#34;:[120.758889,22.629722]}" id="NCID0EA3CI" xlink:type="simple">22°37'47"N, 120°45'32"E</named-content></named-content>; alt. 1300 m; 10 Oct 2017; Chung leg.; <abbrev xmlns:xlink="http://www.w3.org/1999/xlink" content-type="institution" xlink:title="Department of Biology, Shanghai Normal University, P. R. China" id="ABBRID0EF3CI" xlink:type="simple">SHNU</abbrev>.</p></tp:treatment-sec><tp:treatment-sec sec-type="description" id="SECID0EK3CI"><title>Measurements.</title><p>Male. <abbrev xmlns:xlink="http://www.w3.org/1999/xlink" xlink:title="body length, measured from the anterior margin of the clypeus to the posterior margin of abdominal tergite X" id="ABBRID0EQ3CI" xlink:type="simple">BL</abbrev>: 10.73 mm, <abbrev xmlns:xlink="http://www.w3.org/1999/xlink" xlink:title="fore-body length, measured from the anterior margin of the clypeus to the apex of the elytra" id="ABBRID0EU3CI" xlink:type="simple">FL</abbrev>: 5.82 mm. <abbrev xmlns:xlink="http://www.w3.org/1999/xlink" xlink:title="length of head along the mid-line" id="ABBRID0EY3CI" xlink:type="simple">HL</abbrev>: 1.62 mm, <abbrev xmlns:xlink="http://www.w3.org/1999/xlink" xlink:title="width of head including eyes" id="ABBRID0E33CI" xlink:type="simple">HW</abbrev>: 2.15 mm, <abbrev xmlns:xlink="http://www.w3.org/1999/xlink" xlink:title="length of eye" id="ABBRID0EA4CI" xlink:type="simple">EYL</abbrev>: 0.64 mm, <abbrev xmlns:xlink="http://www.w3.org/1999/xlink" xlink:title="length of tempora" id="ABBRID0EE4CI" xlink:type="simple">TL</abbrev>: 0.79 mm, <abbrev xmlns:xlink="http://www.w3.org/1999/xlink" xlink:title="length of pronotum along the mid-line" id="ABBRID0EI4CI" xlink:type="simple">PL</abbrev>: 1.96 mm, <abbrev xmlns:xlink="http://www.w3.org/1999/xlink" xlink:title="width of pronotum at the widest point" id="ABBRID0EM4CI" xlink:type="simple">PW</abbrev>: 1.77 mm, <abbrev xmlns:xlink="http://www.w3.org/1999/xlink" xlink:title="length of elytra, measured from humeral angle" id="ABBRID0EQ4CI" xlink:type="simple">EL</abbrev>: 2.49 mm, <abbrev xmlns:xlink="http://www.w3.org/1999/xlink" xlink:title="width of elytra at the widest point" id="ABBRID0EU4CI" xlink:type="simple">EW</abbrev>: 2.41 mm. <abbrev xmlns:xlink="http://www.w3.org/1999/xlink" xlink:title="width of head including eyes" id="ABBRID0EY4CI" xlink:type="simple">HW</abbrev>/<abbrev xmlns:xlink="http://www.w3.org/1999/xlink" xlink:title="length of head along the mid-line" id="ABBRID0E34CI" xlink:type="simple">HL</abbrev>: 1.33, <abbrev xmlns:xlink="http://www.w3.org/1999/xlink" xlink:title="length of tempora" id="ABBRID0EA5CI" xlink:type="simple">TL</abbrev>/<abbrev xmlns:xlink="http://www.w3.org/1999/xlink" xlink:title="length of eye" id="ABBRID0EE5CI" xlink:type="simple">EYL</abbrev>: 1.23, <abbrev xmlns:xlink="http://www.w3.org/1999/xlink" xlink:title="length of pronotum along the mid-line" id="ABBRID0EI5CI" xlink:type="simple">PL</abbrev>/<abbrev xmlns:xlink="http://www.w3.org/1999/xlink" xlink:title="width of pronotum at the widest point" id="ABBRID0EM5CI" xlink:type="simple">PW</abbrev>: 1.11, <abbrev xmlns:xlink="http://www.w3.org/1999/xlink" xlink:title="length of elytra, measured from humeral angle" id="ABBRID0EQ5CI" xlink:type="simple">EL</abbrev>/<abbrev xmlns:xlink="http://www.w3.org/1999/xlink" xlink:title="width of elytra at the widest point" id="ABBRID0EU5CI" xlink:type="simple">EW</abbrev>: 1.03.</p></tp:treatment-sec><tp:treatment-sec sec-type="distribution" id="SECID0EY5CI"><title>Distribution.</title><p>China (Taiwan).</p></tp:treatment-sec><tp:treatment-sec sec-type="diagnosis" id="SECID0E45CI"><title>Diagnosis.</title><p>Externally, the species is very similar to <italic><tp:taxon-name><tp:taxon-name-part taxon-name-part-type="genus" reg="Hesperosoma">H.</tp:taxon-name-part><tp:taxon-name-part taxon-name-part-type="species" reg="guizhouense">guizhouense</tp:taxon-name-part></tp:taxon-name></italic>, <italic><tp:taxon-name><tp:taxon-name-part taxon-name-part-type="genus" reg="Hesperosoma">H.</tp:taxon-name-part><tp:taxon-name-part taxon-name-part-type="species" reg="klapperichi">klapperichi</tp:taxon-name-part></tp:taxon-name></italic> and <italic><tp:taxon-name><tp:taxon-name-part taxon-name-part-type="genus" reg="Hesperosoma">H.</tp:taxon-name-part><tp:taxon-name-part taxon-name-part-type="species" reg="alexpuchneri">alexpuchneri</tp:taxon-name-part></tp:taxon-name></italic>, both in colouration and shape, but it differs mainly, in addition to the aedeagus (Figs <xref ref-type="fig" rid="F17">87–89</xref>) and geography, by all tibiae being predominantly black.</p><fig id="F17" position="float" orientation="portrait"><object-id xmlns:xlink="http://www.w3.org/1999/xlink" content-type="doi" xlink:type="simple">10.3897/zookeys.1075.75799.figures85-89</object-id><object-id xmlns:xlink="http://www.w3.org/1999/xlink" content-type="arpha" xlink:type="simple">543D2F81-1708-5B9B-9A8A-E35584BE6B62</object-id><label>Figures 85–89.</label><caption><p><italic><tp:taxon-name><tp:taxon-name-part taxon-name-part-type="genus" reg="Hesperosoma">Hesperosoma</tp:taxon-name-part><tp:taxon-name-part taxon-name-part-type="species" reg="miwai">miwai</tp:taxon-name-part></tp:taxon-name></italic><bold>85–86</bold> habitus <bold>87–89</bold> aedeagus, lateral (<bold>87</bold>) and ventral (<bold>88</bold>) views, paramere (<bold>89</bold>). Scale bars: 2 mm (<bold>85–86</bold>), 0.2 mm (<bold>87–89</bold>).</p></caption><graphic xmlns:xlink="http://www.w3.org/1999/xlink" xlink:href="zookeys-1075-137-g017.jpg" position="float" orientation="portrait" xlink:type="simple" id="oo_620020.jpg"><uri content-type="original_file" xlink:type="simple">https://binary.pensoft.net/fig/620020</uri></graphic></fig></tp:treatment-sec><ref-list><ref id="B1"><mixed-citation xmlns:xlink="http://www.w3.org/1999/xlink" xlink:type="simple"><person-group><name name-style="western"><surname>Hayashi</surname><given-names>Y</given-names></name></person-group> (<year>2002</year>) <article-title>Studies on the Asian <tp:taxon-name><tp:taxon-name-part taxon-name-part-type="subfamily">Staphylininae</tp:taxon-name-part></tp:taxon-name>, V (<tp:taxon-name><tp:taxon-name-part taxon-name-part-type="order">Coleoptera</tp:taxon-name-part></tp:taxon-name>, <tp:taxon-name><tp:taxon-name-part taxon-name-part-type="family">Staphylinidae</tp:taxon-name-part></tp:taxon-name>).</article-title><source>Entomological Review of Japan</source><volume>57</volume>(<issue>2</issue>): <fpage>169</fpage>–<lpage>179</lpage>.</mixed-citation></ref><ref id="B5"><mixed-citation xmlns:xlink="http://www.w3.org/1999/xlink" xlink:type="simple"><person-group><name name-style="western"><surname>Schillhammer</surname><given-names>H</given-names></name></person-group> (<year>2009</year>) <article-title>Additional notes on the subtribe <tp:taxon-name><tp:taxon-name-part taxon-name-part-type="subtribe">Anisolinina</tp:taxon-name-part></tp:taxon-name>, with descriptions of seven new species (<tp:taxon-name><tp:taxon-name-part taxon-name-part-type="order">Coleoptera</tp:taxon-name-part></tp:taxon-name>: <tp:taxon-name><tp:taxon-name-part taxon-name-part-type="family">Staphylinidae</tp:taxon-name-part></tp:taxon-name>: <tp:taxon-name><tp:taxon-name-part taxon-name-part-type="subfamily">Staphylininae</tp:taxon-name-part></tp:taxon-name>).</article-title><source>Koleopterologische Rundschau</source><volume>79</volume>: <fpage>83</fpage>–<lpage>96</lpage>.</mixed-citation></ref></ref-list></tp:taxon-treatment>
