# Supplementary material for: ﻿A review of the genus Hesperosoma Scheerpeltz (Coleoptera, Staphylinidae, Staphylininae) of China
Source: Zookeys. 2021 Dec 7;1075:137–74. doi: 10.3897/zookeys.1075.75799 (PMC8671713; doi:10.3897/zookeys.1075.75799)
Supplement: XML Treatment for Hesperosoma (Paramichrotus) parvioculatum [file zookeys.1075.75799-treatment15.xml]

<!DOCTYPE tp:taxon-treatment
  PUBLIC "-//TaxonX//DTD Taxonomic Treatment Publishing DTD v0 20100105//EN" "tax-treatment-NSO.dtd">
<tp:taxon-treatment xmlns:tp="http://www.plazi.org/taxpub"><tp:treatment-meta><kwd-group><label>Taxon classification</label><kwd>
                  <named-content content-type="kingdom">Animalia</named-content>
                </kwd><kwd>
                  <named-content content-type="order">Coleoptera</named-content>
                </kwd><kwd>
                  <named-content content-type="family">Staphylinidae</named-content>
                </kwd></kwd-group><mixed-citation publication-type="journal"><person-group><name><surname>Cai1</surname><given-names>Yu-Jie</given-names></name><name><surname>Tang1</surname><given-names>Liang</given-names></name><name><surname>Schillhammer2</surname><given-names>Harald</given-names></name></person-group><article-title>﻿A review of the genus <italic><tp:taxon-name><tp:taxon-name-part taxon-name-part-type="genus" reg="Hesperosoma">Hesperosoma</tp:taxon-name-part></tp:taxon-name></italic> Scheerpeltz (<tp:taxon-name><tp:taxon-name-part taxon-name-part-type="order">Coleoptera</tp:taxon-name-part></tp:taxon-name>, <tp:taxon-name><tp:taxon-name-part taxon-name-part-type="family">Staphylinidae</tp:taxon-name-part></tp:taxon-name>, <tp:taxon-name><tp:taxon-name-part taxon-name-part-type="subfamily">Staphylininae</tp:taxon-name-part></tp:taxon-name>) of China</article-title><source>Zookeys</source><day>07</day><month>12</month><year>2021</year><volume>1075</volume><fpage>137</fpage><lpage>174</lpage><pub-id pub-id-type="doi">10.3897/zookeys.1075.75799</pub-id></mixed-citation></tp:treatment-meta><tp:nomenclature><label>﻿</label><tp:taxon-name><object-id xmlns:xlink="http://www.w3.org/1999/xlink" content-type="arpha" xlink:type="simple">A3E046B4-4071-5ADA-A433-A2B432BD1590</object-id><tp:taxon-name-part taxon-name-part-type="genus" reg="Hesperosoma">Hesperosoma</tp:taxon-name-part> (<tp:taxon-name-part taxon-name-part-type="subgenus" reg="Paramichrotus">Paramichrotus</tp:taxon-name-part>) <tp:taxon-name-part taxon-name-part-type="species" reg="parvioculatum">parvioculatum</tp:taxon-name-part><object-id xmlns:xlink="http://www.w3.org/1999/xlink" content-type="zoobank" xlink:type="simple">http://zoobank.org/616E3B86-58DA-4D44-BEBD-C30DE0FEB289</object-id></tp:taxon-name><tp:taxon-status xmlns:xlink="http://www.w3.org/1999/xlink" xlink:type="simple">sp. nov.</tp:taxon-status><xref ref-type="fig" rid="F18">Figures 90–95</xref></tp:nomenclature><tp:treatment-sec sec-type="material" id="SECID0E4CDI"><title>Material examined.</title><p><bold><italic>Holotype</italic>.</bold> China – <bold>Hunan Prov.</bold> • ♂; glued on a card with labels as follows: “China: Hunan, Yanling County, Nanfengmian; <named-content xmlns:xlink="http://www.w3.org/1999/xlink" content-type="dwc:verbatimCoordinates" xlink:type="simple"><named-content content-type="geo-json" specific-use="{&#34;type&#34;:&#34;Point&#34;,&#34;coordinates&#34;:[114.003333,26.302778]}" id="NCID0ENDDI" xlink:type="simple">26°18'10"N, 114°00'12"E</named-content></named-content>; alt. 1620 m; 26 May 2014; Peng, Shen, Yu &amp; Yan leg.; mixed forest, leaf litter, wood sifted” “Holotype / <tp:taxon-name><tp:taxon-name-part taxon-name-part-type="genus" reg="Hesperosoma">Hesperosoma</tp:taxon-name-part> (<tp:taxon-name-part taxon-name-part-type="subgenus" reg="Paramichrotus">Paramichrotus</tp:taxon-name-part>) <tp:taxon-name-part taxon-name-part-type="species" reg="parvioculatum">parvioculatum</tp:taxon-name-part></tp:taxon-name> / Cai, Tang &amp; Schillhammer” [red handwritten label]; <abbrev xmlns:xlink="http://www.w3.org/1999/xlink" content-type="institution" xlink:title="Department of Biology, Shanghai Normal University, P. R. China" id="ABBRID0EAEDI" xlink:type="simple">SHNU</abbrev>. <bold><italic>Paratypes</italic>.</bold> China – <bold>Hunan Prov.</bold> • 1♂; Yizhang County, Mang Mt.; <named-content xmlns:xlink="http://www.w3.org/1999/xlink" content-type="dwc:verbatimCoordinates" xlink:type="simple"><named-content content-type="geo-json" specific-use="{&#34;type&#34;:&#34;Point&#34;,&#34;coordinates&#34;:[112.991111,24.927500]}" id="NCID0EOEDI" xlink:type="simple">24°55'39"N, 112°59'28"E</named-content></named-content>; alt. 1000–1200 m; 10 May 2020; Li &amp; Wang leg.; FIT; <named-content xmlns:xlink="http://www.w3.org/1999/xlink" content-type="dwc:institutional_code" xlink:type="simple">NMW</named-content> • 1♀; same collection data as for the preceding; but 17 Jul 2020; <abbrev xmlns:xlink="http://www.w3.org/1999/xlink" content-type="institution" xlink:title="Department of Biology, Shanghai Normal University, P. R. China" id="ABBRID0EYEDI" xlink:type="simple">SHNU</abbrev>. – <bold>Hubei Prov.</bold> • 1♂, Wufeng County, Houhe Natural Reserve; <named-content xmlns:xlink="http://www.w3.org/1999/xlink" content-type="dwc:verbatimCoordinates" xlink:type="simple"><named-content content-type="geo-json" specific-use="{&#34;type&#34;:&#34;Point&#34;,&#34;coordinates&#34;:[110.551389,30.085833]}" id="NCID0ECFDI" xlink:type="simple">30°05'09"N, 110°33'05"E</named-content></named-content>; alt. 1160 m; 08 Jul 2013; Dai, Peng &amp; Xie leg.; along path in a mixed forest; bamboo; leaf litter; sifted; <abbrev xmlns:xlink="http://www.w3.org/1999/xlink" content-type="institution" xlink:title="Department of Biology, Shanghai Normal University, P. R. China" id="ABBRID0EHFDI" xlink:type="simple">SHNU</abbrev>.</p></tp:treatment-sec><tp:treatment-sec sec-type="description" id="SECID0EMFDI"><title>Description.</title><p><bold>Measurements of male</bold>: <abbrev xmlns:xlink="http://www.w3.org/1999/xlink" xlink:title="body length, measured from the anterior margin of the clypeus to the posterior margin of abdominal tergite X" id="ABBRID0EUFDI" xlink:type="simple">BL</abbrev>: 10.61–13.33 mm, <abbrev xmlns:xlink="http://www.w3.org/1999/xlink" xlink:title="fore-body length, measured from the anterior margin of the clypeus to the apex of the elytra" id="ABBRID0EYFDI" xlink:type="simple">FL</abbrev>: 6.35–6.73 mm. <abbrev xmlns:xlink="http://www.w3.org/1999/xlink" xlink:title="length of head along the mid-line" id="ABBRID0E3FDI" xlink:type="simple">HL</abbrev>: 1.58–1.79 mm, <abbrev xmlns:xlink="http://www.w3.org/1999/xlink" xlink:title="width of head including eyes" id="ABBRID0EAGDI" xlink:type="simple">HW</abbrev>: 2.57–2.79 mm, <abbrev xmlns:xlink="http://www.w3.org/1999/xlink" xlink:title="length of eye" id="ABBRID0EEGDI" xlink:type="simple">EYL</abbrev>: 0.62–0.71 mm, <abbrev xmlns:xlink="http://www.w3.org/1999/xlink" xlink:title="length of tempora" id="ABBRID0EIGDI" xlink:type="simple">TL</abbrev>: 0.86–0.96 mm, <abbrev xmlns:xlink="http://www.w3.org/1999/xlink" xlink:title="length of pronotum along the mid-line" id="ABBRID0EMGDI" xlink:type="simple">PL</abbrev>: 2.15–2.38 mm, <abbrev xmlns:xlink="http://www.w3.org/1999/xlink" xlink:title="width of pronotum at the widest point" id="ABBRID0EQGDI" xlink:type="simple">PW</abbrev>: 1.95–2.11 mm, <abbrev xmlns:xlink="http://www.w3.org/1999/xlink" xlink:title="length of elytra, measured from humeral angle" id="ABBRID0EUGDI" xlink:type="simple">EL</abbrev>: 2.85–3.04 mm, <abbrev xmlns:xlink="http://www.w3.org/1999/xlink" xlink:title="width of elytra at the widest point" id="ABBRID0EYGDI" xlink:type="simple">EW</abbrev>: 2.83–3.10 mm. <abbrev xmlns:xlink="http://www.w3.org/1999/xlink" xlink:title="width of head including eyes" id="ABBRID0E3GDI" xlink:type="simple">HW</abbrev>/<abbrev xmlns:xlink="http://www.w3.org/1999/xlink" xlink:title="length of head along the mid-line" id="ABBRID0EAHDI" xlink:type="simple">HL</abbrev>: 1.48–1.63, <abbrev xmlns:xlink="http://www.w3.org/1999/xlink" xlink:title="length of tempora" id="ABBRID0EEHDI" xlink:type="simple">TL</abbrev>/<abbrev xmlns:xlink="http://www.w3.org/1999/xlink" xlink:title="length of eye" id="ABBRID0EIHDI" xlink:type="simple">EYL</abbrev>: 1.35–1.39, <abbrev xmlns:xlink="http://www.w3.org/1999/xlink" xlink:title="length of pronotum along the mid-line" id="ABBRID0EMHDI" xlink:type="simple">PL</abbrev>/<abbrev xmlns:xlink="http://www.w3.org/1999/xlink" xlink:title="width of pronotum at the widest point" id="ABBRID0EQHDI" xlink:type="simple">PW</abbrev>: 1.08–1.13, <abbrev xmlns:xlink="http://www.w3.org/1999/xlink" xlink:title="length of elytra, measured from humeral angle" id="ABBRID0EUHDI" xlink:type="simple">EL</abbrev>/<abbrev xmlns:xlink="http://www.w3.org/1999/xlink" xlink:title="width of elytra at the widest point" id="ABBRID0EYHDI" xlink:type="simple">EW</abbrev>: 0.98–1.01.</p><p><bold>Measurements of female</bold>: <abbrev xmlns:xlink="http://www.w3.org/1999/xlink" xlink:title="body length, measured from the anterior margin of the clypeus to the posterior margin of abdominal tergite X" id="ABBRID0EAIDI" xlink:type="simple">BL</abbrev>: 13.79 mm, <abbrev xmlns:xlink="http://www.w3.org/1999/xlink" xlink:title="fore-body length, measured from the anterior margin of the clypeus to the apex of the elytra" id="ABBRID0EEIDI" xlink:type="simple">FL</abbrev>: 6.82 mm. <abbrev xmlns:xlink="http://www.w3.org/1999/xlink" xlink:title="length of head along the mid-line" id="ABBRID0EIIDI" xlink:type="simple">HL</abbrev>: 1.83 mm, <abbrev xmlns:xlink="http://www.w3.org/1999/xlink" xlink:title="width of head including eyes" id="ABBRID0EMIDI" xlink:type="simple">HW</abbrev>: 2.384 mm, <abbrev xmlns:xlink="http://www.w3.org/1999/xlink" xlink:title="length of eye" id="ABBRID0EQIDI" xlink:type="simple">EYL</abbrev>: 0.71 mm, <abbrev xmlns:xlink="http://www.w3.org/1999/xlink" xlink:title="length of tempora" id="ABBRID0EUIDI" xlink:type="simple">TL</abbrev>: 0.92 mm, <abbrev xmlns:xlink="http://www.w3.org/1999/xlink" xlink:title="length of pronotum along the mid-line" id="ABBRID0EYIDI" xlink:type="simple">PL</abbrev>: 2.42 mm, <abbrev xmlns:xlink="http://www.w3.org/1999/xlink" xlink:title="width of pronotum at the widest point" id="ABBRID0E3IDI" xlink:type="simple">PW</abbrev>: 2.07 mm, <abbrev xmlns:xlink="http://www.w3.org/1999/xlink" xlink:title="length of elytra, measured from humeral angle" id="ABBRID0EAJDI" xlink:type="simple">EL</abbrev>: 3.01 mm, <abbrev xmlns:xlink="http://www.w3.org/1999/xlink" xlink:title="width of elytra at the widest point" id="ABBRID0EEJDI" xlink:type="simple">EW</abbrev>: 3.13 mm. <abbrev xmlns:xlink="http://www.w3.org/1999/xlink" xlink:title="width of head including eyes" id="ABBRID0EIJDI" xlink:type="simple">HW</abbrev>/<abbrev xmlns:xlink="http://www.w3.org/1999/xlink" xlink:title="length of head along the mid-line" id="ABBRID0EMJDI" xlink:type="simple">HL</abbrev>: 1.30, <abbrev xmlns:xlink="http://www.w3.org/1999/xlink" xlink:title="length of tempora" id="ABBRID0EQJDI" xlink:type="simple">TL</abbrev>/<abbrev xmlns:xlink="http://www.w3.org/1999/xlink" xlink:title="length of eye" id="ABBRID0EUJDI" xlink:type="simple">EYL</abbrev>: 1.30, <abbrev xmlns:xlink="http://www.w3.org/1999/xlink" xlink:title="length of pronotum along the mid-line" id="ABBRID0EYJDI" xlink:type="simple">PL</abbrev>/<abbrev xmlns:xlink="http://www.w3.org/1999/xlink" xlink:title="width of pronotum at the widest point" id="ABBRID0E3JDI" xlink:type="simple">PW</abbrev>: 1.17, <abbrev xmlns:xlink="http://www.w3.org/1999/xlink" xlink:title="length of elytra, measured from humeral angle" id="ABBRID0EAKDI" xlink:type="simple">EL</abbrev>/<abbrev xmlns:xlink="http://www.w3.org/1999/xlink" xlink:title="width of elytra at the widest point" id="ABBRID0EEKDI" xlink:type="simple">EW</abbrev>: 0.96.</p><p>Head, pronotum and scutellum black; elytra red, with a large black patch with faint bluish hue, nearly occupying posterior two thirds, continuing on to hypomeron, but not reaching ventro-lateral margin, posterior margin and suture narrowly yellowish-red; abdomen with segments III–V reddish, VI black with anterior margin narrowly reddish, VII black with posterior margin narrowly yellowish, VIII with proximal half yellowish and distal half black, IX dark brown, X black, narrowly, obscurely reddish at base; antennae with segments 1–7 black, base and apex of segment 1, 2 and base of segment 3 reddish, segments 8–11 creamy white; mandibles dark reddish-brown; maxillary palpi reddish, labial palpi with segments 1 and 3 reddish, segment 2 black brown; legs reddish-yellow, femora reddish-brown.</p><p>Head 1.48–1.63 times as long as wide, rounded trapezoid, tempora narrowed behind eyes; dorsal surface coarsely and very densely punctate, punctures contiguous, including clypeus; antennae rather short, antennae with segments 4–7 weakly oblong, segments 8 and 10 about as long as wide.</p><p>Pronotum 1.08–1.13 times as long as wide, widest at about level of large antero-lateral seta, narrowed towards base in weak concave arc, surface with dense and coarse punctation similar to that on head, with narrow impunctate mid-line, ground pubescence slightly more obvious than that on head; scutellum uniformly, densely punctate, space between punctures with very fine wavy microsculpture.</p><p>Elytra as long as wide, along sides distinctly longer than pronotum, with slightly uneven surface, densely punctate and pubescent, with distinct depression between shoulders, scutellum and apical margin of elytra; pubescence yellow, long and dense along suture and posterior elytral margin.</p><p>Abdominal tergites III–V with transverse basal depression and pair of short oblique basal carinae, punctation very sparse and rather coarse basally and laterally, gradually becoming finer towards apical margin, tergites VI–VIII entirely with fine and uniform punctation and pubescence, colour of pubescence corresponding with colour of integument underneath; legs long and slender.</p><p><bold>Male.</bold> Protarsomeres 1–4 moderately dilated, heart-shaped; sternite VII with the usual setose groove and patch of long yellow setae on median portion, posterior margin broadly emarginate at middle; sternite VIII with posterior margin emarginate at middle; aedeagus (Figs <xref ref-type="fig" rid="F18">92–94</xref>) with apex of median lobe broad, anterior margin with gibbosities at middle (ventral view); paramere (Fig. <xref ref-type="fig" rid="F18">94</xref>) with narrow apical portion, shorter than median lobe.</p><p><bold>Female.</bold> Tergite X (Fig. <xref ref-type="fig" rid="F18">95</xref>) slightly asymmetrical with short apex.</p><fig id="F18" position="float" orientation="portrait"><object-id xmlns:xlink="http://www.w3.org/1999/xlink" content-type="doi" xlink:type="simple">10.3897/zookeys.1075.75799.figures90-95</object-id><object-id xmlns:xlink="http://www.w3.org/1999/xlink" content-type="arpha" xlink:type="simple">75DEAE4D-8735-5749-87F7-F3F660176F03</object-id><label>Figures 90–95.</label><caption><p><italic><tp:taxon-name><tp:taxon-name-part taxon-name-part-type="genus" reg="Hesperosoma">Hesperosoma</tp:taxon-name-part><tp:taxon-name-part taxon-name-part-type="species" reg="parvioculatum">parvioculatum</tp:taxon-name-part></tp:taxon-name></italic> sp. nov. <bold>90–91</bold> habitus <bold>92–94</bold> aedeagus, lateral (<bold>92</bold>) and ventral (<bold>93</bold>) views, paramere (<bold>94</bold>) <bold>95</bold> female abdominal tergite X. Scale bars: 2 mm (<bold>90–91</bold>), 0.2 mm (<bold>92–95</bold>).</p></caption><graphic xmlns:xlink="http://www.w3.org/1999/xlink" xlink:href="zookeys-1075-137-g018.jpg" position="float" orientation="portrait" xlink:type="simple" id="oo_620021.jpg"><uri content-type="original_file" xlink:type="simple">https://binary.pensoft.net/fig/620021</uri></graphic></fig></tp:treatment-sec><tp:treatment-sec sec-type="etymology" id="SECID0EJMDI"><title>Etymology.</title><p>The specific epithet refers to the small eyes of the new species.</p></tp:treatment-sec><tp:treatment-sec sec-type="distribution" id="SECID0EOMDI"><title>Distribution.</title><p>China (Hubei and Hunan).</p></tp:treatment-sec><tp:treatment-sec sec-type="diagnosis" id="SECID0ETMDI"><title>Diagnosis.</title><p>Externally, <italic><tp:taxon-name><tp:taxon-name-part taxon-name-part-type="genus" reg="Hesperosoma">H.</tp:taxon-name-part><tp:taxon-name-part taxon-name-part-type="species" reg="parvioculatum">parvioculatum</tp:taxon-name-part></tp:taxon-name></italic> sp. nov. is virtually identical to <italic><tp:taxon-name><tp:taxon-name-part taxon-name-part-type="genus" reg="Hesperosoma">H.</tp:taxon-name-part><tp:taxon-name-part taxon-name-part-type="species" reg="nigricolle">nigricolle</tp:taxon-name-part></tp:taxon-name></italic> from Myanmar, but differs mainly, aside from the distribution, by the shape of the aedeagus: paramere with narrow apical portion (paramere with broad apical portion, distinctly bilobed in <italic><tp:taxon-name><tp:taxon-name-part taxon-name-part-type="genus" reg="Hesperosoma">H.</tp:taxon-name-part><tp:taxon-name-part taxon-name-part-type="species" reg="nigricolle">nigricolle</tp:taxon-name-part></tp:taxon-name></italic>); the wider head with <abbrev xmlns:xlink="http://www.w3.org/1999/xlink" xlink:title="width of head including eyes" id="ABBRID0E1NDI" xlink:type="simple">HW</abbrev>/<abbrev xmlns:xlink="http://www.w3.org/1999/xlink" xlink:title="length of head along the mid-line" id="ABBRID0E5NDI" xlink:type="simple">HL</abbrev> about 1.48–1.63 (1.35 in <italic><tp:taxon-name><tp:taxon-name-part taxon-name-part-type="genus" reg="Hesperosoma">H.</tp:taxon-name-part><tp:taxon-name-part taxon-name-part-type="species" reg="nigricolle">nigricolle</tp:taxon-name-part></tp:taxon-name></italic>); posterior angles of the head being rounded (slightly prominent in <italic><tp:taxon-name><tp:taxon-name-part taxon-name-part-type="genus" reg="Hesperosoma">H.</tp:taxon-name-part><tp:taxon-name-part taxon-name-part-type="species" reg="nigricolle">nigricolle</tp:taxon-name-part></tp:taxon-name></italic>); legs reddish-yellow, femora reddish-brown (legs reddish to yellowish-red, distal halves of femora black in <italic><tp:taxon-name><tp:taxon-name-part taxon-name-part-type="genus" reg="Hesperosoma">H.</tp:taxon-name-part><tp:taxon-name-part taxon-name-part-type="species" reg="nigricolle">nigricolle</tp:taxon-name-part></tp:taxon-name></italic>). In appearance, it is also similar to <italic><tp:taxon-name><tp:taxon-name-part taxon-name-part-type="genus" reg="Hesperosoma">H.</tp:taxon-name-part><tp:taxon-name-part taxon-name-part-type="species" reg="klapperichi">klapperichi</tp:taxon-name-part></tp:taxon-name></italic>, <italic><tp:taxon-name><tp:taxon-name-part taxon-name-part-type="genus" reg="Hesperosoma">H.</tp:taxon-name-part><tp:taxon-name-part taxon-name-part-type="species" reg="alexpuchneri">alexpuchneri</tp:taxon-name-part></tp:taxon-name></italic>, <italic><tp:taxon-name><tp:taxon-name-part taxon-name-part-type="genus" reg="Hesperosoma">H.</tp:taxon-name-part><tp:taxon-name-part taxon-name-part-type="species" reg="guizhouense">guizhouense</tp:taxon-name-part></tp:taxon-name></italic> and <italic><tp:taxon-name><tp:taxon-name-part taxon-name-part-type="genus" reg="Hesperosoma">H.</tp:taxon-name-part><tp:taxon-name-part taxon-name-part-type="species" reg="yunnanense">yunnanense</tp:taxon-name-part></tp:taxon-name></italic>, but can be distinguished from <italic><tp:taxon-name><tp:taxon-name-part taxon-name-part-type="genus" reg="Hesperosoma">H.</tp:taxon-name-part><tp:taxon-name-part taxon-name-part-type="species" reg="klapperichi">klapperichi</tp:taxon-name-part></tp:taxon-name></italic>, <italic><tp:taxon-name><tp:taxon-name-part taxon-name-part-type="genus" reg="Hesperosoma">H.</tp:taxon-name-part><tp:taxon-name-part taxon-name-part-type="species" reg="alexpuchneri">alexpuchneri</tp:taxon-name-part></tp:taxon-name></italic> and <italic><tp:taxon-name><tp:taxon-name-part taxon-name-part-type="genus" reg="Hesperosoma">H.</tp:taxon-name-part><tp:taxon-name-part taxon-name-part-type="species" reg="guizhouense">guizhouense</tp:taxon-name-part></tp:taxon-name></italic> by the larger black elytral patch, occupying more than half of the elytral disc. From <italic><tp:taxon-name><tp:taxon-name-part taxon-name-part-type="genus" reg="Hesperosoma">H.</tp:taxon-name-part><tp:taxon-name-part taxon-name-part-type="species" reg="yunnanense">yunnanense</tp:taxon-name-part></tp:taxon-name></italic>, it is distinguished by the smaller eyes with <abbrev xmlns:xlink="http://www.w3.org/1999/xlink" xlink:title="length of tempora" id="ABBRID0E2RDI" xlink:type="simple">TL</abbrev>/<abbrev xmlns:xlink="http://www.w3.org/1999/xlink" xlink:title="length of eye" id="ABBRID0E6RDI" xlink:type="simple">EYL</abbrev> about 1.35–1.39 (1.18–1.29 in <italic><tp:taxon-name><tp:taxon-name-part taxon-name-part-type="genus" reg="Hesperosoma">H.</tp:taxon-name-part><tp:taxon-name-part taxon-name-part-type="species" reg="yunnanense">yunnanense</tp:taxon-name-part></tp:taxon-name></italic>) and the wider head with <abbrev xmlns:xlink="http://www.w3.org/1999/xlink" xlink:title="width of head including eyes" id="ABBRID0EOSDI" xlink:type="simple">HW</abbrev>/<abbrev xmlns:xlink="http://www.w3.org/1999/xlink" xlink:title="length of head along the mid-line" id="ABBRID0ESSDI" xlink:type="simple">HL</abbrev> about 1.48–1.63 (1.26–1.40 in <italic><tp:taxon-name><tp:taxon-name-part taxon-name-part-type="genus" reg="Hesperosoma">H.</tp:taxon-name-part><tp:taxon-name-part taxon-name-part-type="species" reg="yunnanense">yunnanense</tp:taxon-name-part></tp:taxon-name></italic>).</p></tp:treatment-sec></tp:taxon-treatment>
