# Supplementary material for: ﻿A review of the genus Hesperosoma Scheerpeltz (Coleoptera, Staphylinidae, Staphylininae) of China
Source: Zookeys. 2021 Dec 7;1075:137–74. doi: 10.3897/zookeys.1075.75799 (PMC8671713; doi:10.3897/zookeys.1075.75799)
Supplement: XML Treatment for Hesperosoma (Paramichrotus) yunnanense [file zookeys.1075.75799-treatment16.xml]

<!DOCTYPE tp:taxon-treatment
  PUBLIC "-//TaxonX//DTD Taxonomic Treatment Publishing DTD v0 20100105//EN" "tax-treatment-NSO.dtd">
<tp:taxon-treatment xmlns:tp="http://www.plazi.org/taxpub"><tp:treatment-meta><kwd-group><label>Taxon classification</label><kwd>
                  <named-content content-type="kingdom">Animalia</named-content>
                </kwd><kwd>
                  <named-content content-type="order">Coleoptera</named-content>
                </kwd><kwd>
                  <named-content content-type="family">Staphylinidae</named-content>
                </kwd></kwd-group><mixed-citation publication-type="journal"><person-group><name><surname>Cai1</surname><given-names>Yu-Jie</given-names></name><name><surname>Tang1</surname><given-names>Liang</given-names></name><name><surname>Schillhammer2</surname><given-names>Harald</given-names></name></person-group><article-title>﻿A review of the genus <italic><tp:taxon-name><tp:taxon-name-part taxon-name-part-type="genus" reg="Hesperosoma">Hesperosoma</tp:taxon-name-part></tp:taxon-name></italic> Scheerpeltz (<tp:taxon-name><tp:taxon-name-part taxon-name-part-type="order">Coleoptera</tp:taxon-name-part></tp:taxon-name>, <tp:taxon-name><tp:taxon-name-part taxon-name-part-type="family">Staphylinidae</tp:taxon-name-part></tp:taxon-name>, <tp:taxon-name><tp:taxon-name-part taxon-name-part-type="subfamily">Staphylininae</tp:taxon-name-part></tp:taxon-name>) of China</article-title><source>Zookeys</source><day>07</day><month>12</month><year>2021</year><volume>1075</volume><fpage>137</fpage><lpage>174</lpage><pub-id pub-id-type="doi">10.3897/zookeys.1075.75799</pub-id></mixed-citation></tp:treatment-meta><tp:nomenclature><label>﻿</label><tp:taxon-name><object-id xmlns:xlink="http://www.w3.org/1999/xlink" content-type="arpha" xlink:type="simple">77CE8620-092D-55A1-8DB0-4377E5CB60D3</object-id><tp:taxon-name-part taxon-name-part-type="genus" reg="Hesperosoma">Hesperosoma</tp:taxon-name-part> (<tp:taxon-name-part taxon-name-part-type="subgenus" reg="Paramichrotus">Paramichrotus</tp:taxon-name-part>) <tp:taxon-name-part taxon-name-part-type="species" reg="yunnanense">yunnanense</tp:taxon-name-part></tp:taxon-name><tp:taxon-authority>Schillhammer, 2009</tp:taxon-authority><xref ref-type="fig" rid="F19">Figures 96–101</xref><tp:nomenclature-citation-list><tp:nomenclature-citation><tp:taxon-name>
                    <tp:taxon-name-part taxon-name-part-type="genus" reg="Hesperosoma">Hesperosoma</tp:taxon-name-part>
                    <tp:taxon-name-part taxon-name-part-type="species" reg="yunnanense">yunnanense</tp:taxon-name-part>
                  </tp:taxon-name><comment><xref ref-type="bibr" rid="B5">Schillhammer 2009</xref>: 88; <xref ref-type="bibr" rid="B6">Schillhammer 2014</xref>: 208</comment></tp:nomenclature-citation><tp:nomenclature-citation><tp:taxon-name><tp:taxon-name-part taxon-name-part-type="genus" reg="Hesperosoma">Hesperosoma</tp:taxon-name-part> (<tp:taxon-name-part taxon-name-part-type="subgenus" reg="Hemihesperosoma">Hemihesperosoma</tp:taxon-name-part>) <tp:taxon-name-part taxon-name-part-type="species" reg="yunnanense">yunnanense</tp:taxon-name-part></tp:taxon-name><comment><xref ref-type="bibr" rid="B7">Schillhammer 2015</xref>: 128</comment></tp:nomenclature-citation></tp:nomenclature-citation-list></tp:nomenclature><tp:treatment-sec sec-type="material" id="SECID0EWVDI"><title>Material examined.</title><p>China – <bold>Yunnan Prov.</bold> • 1♂, 1♀; Yinjiang County, Sudian Town, Maocaozhaicun; <named-content xmlns:xlink="http://www.w3.org/1999/xlink" content-type="dwc:verbatimCoordinates" xlink:type="simple"><named-content content-type="geo-json" specific-use="{&#34;type&#34;:&#34;Point&#34;,&#34;coordinates&#34;:[97.878889,25.136111]}" id="NCID0EBWDI" xlink:type="simple">25°08'10"N, 97°52'44"E</named-content></named-content>; alt. 1900 m; 15–18 May 2020; Lu Qiu leg; <abbrev xmlns:xlink="http://www.w3.org/1999/xlink" content-type="institution" xlink:title="Department of Biology, Shanghai Normal University, P. R. China" id="ABBRID0EGWDI" xlink:type="simple">SHNU</abbrev> • 1♂; Baoshan City, Baihualing; <named-content xmlns:xlink="http://www.w3.org/1999/xlink" content-type="dwc:verbatimCoordinates" xlink:type="simple"><named-content content-type="geo-json" specific-use="{&#34;type&#34;:&#34;Point&#34;,&#34;coordinates&#34;:[98.788889,25.279444]}" id="NCID0EOWDI" xlink:type="simple">25°16'46"N, 98°47'20"E</named-content></named-content>; alt. 1350–1450 m; 22 Apr 2013; Song, Peng &amp; Dai leg.; <abbrev xmlns:xlink="http://www.w3.org/1999/xlink" content-type="institution" xlink:title="Department of Biology, Shanghai Normal University, P. R. China" id="ABBRID0ETWDI" xlink:type="simple">SHNU</abbrev> • 1♂; Nabanhe N. R., Bengganghani, Nanmugaha; alt. 1650 m; 30 Apr 2009; Jia-Yao Hu &amp; Zi-Wei Yin leg.; <abbrev xmlns:xlink="http://www.w3.org/1999/xlink" content-type="institution" xlink:title="Department of Biology, Shanghai Normal University, P. R. China" id="ABBRID0EYWDI" xlink:type="simple">SHNU</abbrev> • 1♂; Lingcang City., Wumulong, Xinfangzi; 25.17N, 99.69E; alt. 2450 m; 16 Jun 2015; Mao Ye leg.; <abbrev xmlns:xlink="http://www.w3.org/1999/xlink" content-type="institution" xlink:title="Department of Biology, Shanghai Normal University, P. R. China" id="ABBRID0E4WDI" xlink:type="simple">SHNU</abbrev> • 1♀; Nabanhe N. R., Bengganghani; alt. 2000 m; 29 Apr 2009; Jia-Yao Hu &amp; Zi-Wei Yin leg.; <abbrev xmlns:xlink="http://www.w3.org/1999/xlink" content-type="institution" xlink:title="Department of Biology, Shanghai Normal University, P. R. China" id="ABBRID0ECXDI" xlink:type="simple">SHNU</abbrev>.</p></tp:treatment-sec><tp:treatment-sec sec-type="description" id="SECID0EHXDI"><title>Measurements.</title><p><bold>Male.</bold><abbrev xmlns:xlink="http://www.w3.org/1999/xlink" xlink:title="body length, measured from the anterior margin of the clypeus to the posterior margin of abdominal tergite X" id="ABBRID0EPXDI" xlink:type="simple">BL</abbrev>: 9.76–10.73 mm, <abbrev xmlns:xlink="http://www.w3.org/1999/xlink" xlink:title="fore-body length, measured from the anterior margin of the clypeus to the apex of the elytra" id="ABBRID0ETXDI" xlink:type="simple">FL</abbrev>: 5.51–6.01 mm. <abbrev xmlns:xlink="http://www.w3.org/1999/xlink" xlink:title="length of head along the mid-line" id="ABBRID0EXXDI" xlink:type="simple">HL</abbrev>: 1.45–1.67 mm, <abbrev xmlns:xlink="http://www.w3.org/1999/xlink" xlink:title="width of head including eyes" id="ABBRID0E2XDI" xlink:type="simple">HW</abbrev>: 1.89–2.33 mm, <abbrev xmlns:xlink="http://www.w3.org/1999/xlink" xlink:title="length of eye" id="ABBRID0E6XDI" xlink:type="simple">EYL</abbrev>: 0.55–0.68 mm, <abbrev xmlns:xlink="http://www.w3.org/1999/xlink" xlink:title="length of tempora" id="ABBRID0EDYDI" xlink:type="simple">TL</abbrev>: 0.71–0.89 mm, <abbrev xmlns:xlink="http://www.w3.org/1999/xlink" xlink:title="length of pronotum along the mid-line" id="ABBRID0EHYDI" xlink:type="simple">PL</abbrev>: 1.89–2.11 mm, <abbrev xmlns:xlink="http://www.w3.org/1999/xlink" xlink:title="width of pronotum at the widest point" id="ABBRID0ELYDI" xlink:type="simple">PW</abbrev>: 1.70–1.92 mm, <abbrev xmlns:xlink="http://www.w3.org/1999/xlink" xlink:title="length of elytra, measured from humeral angle" id="ABBRID0EPYDI" xlink:type="simple">EL</abbrev>: 2.35–2.78 mm, <abbrev xmlns:xlink="http://www.w3.org/1999/xlink" xlink:title="width of elytra at the widest point" id="ABBRID0ETYDI" xlink:type="simple">EW</abbrev>: 2.38–2.79 mm. <abbrev xmlns:xlink="http://www.w3.org/1999/xlink" xlink:title="width of head including eyes" id="ABBRID0EXYDI" xlink:type="simple">HW</abbrev>/<abbrev xmlns:xlink="http://www.w3.org/1999/xlink" xlink:title="length of head along the mid-line" id="ABBRID0E2YDI" xlink:type="simple">HL</abbrev>: 1.30–1.40, <abbrev xmlns:xlink="http://www.w3.org/1999/xlink" xlink:title="length of tempora" id="ABBRID0E6YDI" xlink:type="simple">TL</abbrev>/<abbrev xmlns:xlink="http://www.w3.org/1999/xlink" xlink:title="length of eye" id="ABBRID0EDZDI" xlink:type="simple">EYL</abbrev>: 1.18–1.38, <abbrev xmlns:xlink="http://www.w3.org/1999/xlink" xlink:title="length of pronotum along the mid-line" id="ABBRID0EHZDI" xlink:type="simple">PL</abbrev>/<abbrev xmlns:xlink="http://www.w3.org/1999/xlink" xlink:title="width of pronotum at the widest point" id="ABBRID0ELZDI" xlink:type="simple">PW</abbrev>: 1.08–1.13, <abbrev xmlns:xlink="http://www.w3.org/1999/xlink" xlink:title="length of elytra, measured from humeral angle" id="ABBRID0EPZDI" xlink:type="simple">EL</abbrev>/<abbrev xmlns:xlink="http://www.w3.org/1999/xlink" xlink:title="width of elytra at the widest point" id="ABBRID0ETZDI" xlink:type="simple">EW</abbrev>: 0.96–1.00.</p><p><bold>Female.</bold><abbrev xmlns:xlink="http://www.w3.org/1999/xlink" xlink:title="body length, measured from the anterior margin of the clypeus to the posterior margin of abdominal tergite X" id="ABBRID0E2ZDI" xlink:type="simple">BL</abbrev>: 10.72–11.56 mm, <abbrev xmlns:xlink="http://www.w3.org/1999/xlink" xlink:title="fore-body length, measured from the anterior margin of the clypeus to the apex of the elytra" id="ABBRID0E6ZDI" xlink:type="simple">FL</abbrev>: 6.07–6.11 mm. <abbrev xmlns:xlink="http://www.w3.org/1999/xlink" xlink:title="length of head along the mid-line" id="ABBRID0ED1DI" xlink:type="simple">HL</abbrev>: 1.58–1.64 mm, <abbrev xmlns:xlink="http://www.w3.org/1999/xlink" xlink:title="width of head including eyes" id="ABBRID0EH1DI" xlink:type="simple">HW</abbrev>: 2.01–2.10 mm, <abbrev xmlns:xlink="http://www.w3.org/1999/xlink" xlink:title="length of eye" id="ABBRID0EL1DI" xlink:type="simple">EYL</abbrev>: 0.62–0.65 mm, <abbrev xmlns:xlink="http://www.w3.org/1999/xlink" xlink:title="length of tempora" id="ABBRID0EP1DI" xlink:type="simple">TL</abbrev>: 0.77–0.80 mm, <abbrev xmlns:xlink="http://www.w3.org/1999/xlink" xlink:title="length of pronotum along the mid-line" id="ABBRID0ET1DI" xlink:type="simple">PL</abbrev>: 2.04–2.13 mm, <abbrev xmlns:xlink="http://www.w3.org/1999/xlink" xlink:title="width of pronotum at the widest point" id="ABBRID0EX1DI" xlink:type="simple">PW</abbrev>: 1.88–1.89 mm, <abbrev xmlns:xlink="http://www.w3.org/1999/xlink" xlink:title="length of elytra, measured from humeral angle" id="ABBRID0E21DI" xlink:type="simple">EL</abbrev>: 2.69–2.72 mm, <abbrev xmlns:xlink="http://www.w3.org/1999/xlink" xlink:title="width of elytra at the widest point" id="ABBRID0E61DI" xlink:type="simple">EW</abbrev>: 2.79–2.82 mm. <abbrev xmlns:xlink="http://www.w3.org/1999/xlink" xlink:title="width of head including eyes" id="ABBRID0ED2DI" xlink:type="simple">HW</abbrev>/<abbrev xmlns:xlink="http://www.w3.org/1999/xlink" xlink:title="length of head along the mid-line" id="ABBRID0EH2DI" xlink:type="simple">HL</abbrev>: 1.27–1.28, <abbrev xmlns:xlink="http://www.w3.org/1999/xlink" xlink:title="length of tempora" id="ABBRID0EL2DI" xlink:type="simple">TL</abbrev>/<abbrev xmlns:xlink="http://www.w3.org/1999/xlink" xlink:title="length of eye" id="ABBRID0EP2DI" xlink:type="simple">EYL</abbrev>: 1.18–1.29, <abbrev xmlns:xlink="http://www.w3.org/1999/xlink" xlink:title="length of pronotum along the mid-line" id="ABBRID0ET2DI" xlink:type="simple">PL</abbrev>/<abbrev xmlns:xlink="http://www.w3.org/1999/xlink" xlink:title="width of pronotum at the widest point" id="ABBRID0EX2DI" xlink:type="simple">PW</abbrev>: 1.08–1.13, <abbrev xmlns:xlink="http://www.w3.org/1999/xlink" xlink:title="length of elytra, measured from humeral angle" id="ABBRID0E22DI" xlink:type="simple">EL</abbrev>/<abbrev xmlns:xlink="http://www.w3.org/1999/xlink" xlink:title="width of elytra at the widest point" id="ABBRID0E62DI" xlink:type="simple">EW</abbrev>: 0.95–0.96.</p></tp:treatment-sec><tp:treatment-sec sec-type="distribution" id="SECID0ED3DI"><title>Distribution.</title><p>China (Yunnan).</p></tp:treatment-sec><tp:treatment-sec sec-type="diagnosis" id="SECID0EI3DI"><title>Diagnosis.</title><p>Externally, the species is similar to <italic><tp:taxon-name><tp:taxon-name-part taxon-name-part-type="genus" reg="Hesperosoma">H.</tp:taxon-name-part><tp:taxon-name-part taxon-name-part-type="species" reg="miwai">miwai</tp:taxon-name-part></tp:taxon-name></italic>, <italic><tp:taxon-name><tp:taxon-name-part taxon-name-part-type="genus" reg="Hesperosoma">H.</tp:taxon-name-part><tp:taxon-name-part taxon-name-part-type="species" reg="klapperichi">klapperichi</tp:taxon-name-part></tp:taxon-name></italic>, <italic><tp:taxon-name><tp:taxon-name-part taxon-name-part-type="genus" reg="Hesperosoma">H.</tp:taxon-name-part><tp:taxon-name-part taxon-name-part-type="species" reg="guizhouense">guizhouense</tp:taxon-name-part></tp:taxon-name></italic> and <italic><tp:taxon-name><tp:taxon-name-part taxon-name-part-type="genus" reg="Hesperosoma">H.</tp:taxon-name-part><tp:taxon-name-part taxon-name-part-type="species" reg="alexpuchneri">alexpuchneri</tp:taxon-name-part></tp:taxon-name></italic>, both in colouration and shape and differs mainly in the much larger black elytral spot, occupying the apical two thirds of each elytron. For differences with <italic><tp:taxon-name><tp:taxon-name-part taxon-name-part-type="genus" reg="Hesperosoma">H.</tp:taxon-name-part><tp:taxon-name-part taxon-name-part-type="species" reg="parvioculatum">parvioculatum</tp:taxon-name-part></tp:taxon-name></italic>, see diagnosis under that species.</p><fig id="F19" position="float" orientation="portrait"><object-id xmlns:xlink="http://www.w3.org/1999/xlink" content-type="doi" xlink:type="simple">10.3897/zookeys.1075.75799.figures96-101</object-id><object-id xmlns:xlink="http://www.w3.org/1999/xlink" content-type="arpha" xlink:type="simple">390C269E-0060-50F9-9272-0B5BDA9C412C</object-id><label>Figures 96–101.</label><caption><p><italic><tp:taxon-name><tp:taxon-name-part taxon-name-part-type="genus" reg="Hesperosoma">Hesperosoma</tp:taxon-name-part><tp:taxon-name-part taxon-name-part-type="species" reg="yunnanense">yunnanense</tp:taxon-name-part></tp:taxon-name></italic><bold>96–97</bold> habitus <bold>98–100</bold> aedeagus, lateral (<bold>98</bold>) and ventral (<bold>99</bold>) views, paramere (<bold>100</bold>) <bold>101</bold> female abdominal tergite X. Scale bars: 2 mm (<bold>96–97</bold>), 0.2 mm (<bold>98–101</bold>).</p></caption><graphic xmlns:xlink="http://www.w3.org/1999/xlink" xlink:href="zookeys-1075-137-g019.jpg" position="float" orientation="portrait" xlink:type="simple" id="oo_620022.jpg"><uri content-type="original_file" xlink:type="simple">https://binary.pensoft.net/fig/620022</uri></graphic></fig></tp:treatment-sec><ref-list><ref id="B5"><mixed-citation xmlns:xlink="http://www.w3.org/1999/xlink" xlink:type="simple"><person-group><name name-style="western"><surname>Schillhammer</surname><given-names>H</given-names></name></person-group> (<year>2009</year>) <article-title>Additional notes on the subtribe <tp:taxon-name><tp:taxon-name-part taxon-name-part-type="subtribe">Anisolinina</tp:taxon-name-part></tp:taxon-name>, with descriptions of seven new species (<tp:taxon-name><tp:taxon-name-part taxon-name-part-type="order">Coleoptera</tp:taxon-name-part></tp:taxon-name>: <tp:taxon-name><tp:taxon-name-part taxon-name-part-type="family">Staphylinidae</tp:taxon-name-part></tp:taxon-name>: <tp:taxon-name><tp:taxon-name-part taxon-name-part-type="subfamily">Staphylininae</tp:taxon-name-part></tp:taxon-name>).</article-title><source>Koleopterologische Rundschau</source><volume>79</volume>: <fpage>83</fpage>–<lpage>96</lpage>.</mixed-citation></ref><ref id="B6"><mixed-citation xmlns:xlink="http://www.w3.org/1999/xlink" xlink:type="simple"><person-group><name name-style="western"><surname>Schillhammer</surname><given-names>H</given-names></name></person-group> (<year>2014</year>) <article-title>An update on <italic><tp:taxon-name><tp:taxon-name-part taxon-name-part-type="genus">Philomyceta</tp:taxon-name-part></tp:taxon-name></italic> CAMERON and <italic><tp:taxon-name><tp:taxon-name-part taxon-name-part-type="genus">Hesperosoma</tp:taxon-name-part></tp:taxon-name></italic> SCHEERPELTZ (<tp:taxon-name><tp:taxon-name-part taxon-name-part-type="order">Coleoptera</tp:taxon-name-part></tp:taxon-name>: <tp:taxon-name><tp:taxon-name-part taxon-name-part-type="family">Staphylinidae</tp:taxon-name-part></tp:taxon-name>: <tp:taxon-name><tp:taxon-name-part taxon-name-part-type="subfamily">Staphylininae</tp:taxon-name-part></tp:taxon-name>).</article-title><source>Koleopterologische Rundschau</source><volume>84</volume>: <fpage>201</fpage>–<lpage>208</lpage>.</mixed-citation></ref><ref id="B7"><mixed-citation xmlns:xlink="http://www.w3.org/1999/xlink" xlink:type="simple"><person-group><name name-style="western"><surname>Schillhammer</surname><given-names>H</given-names></name></person-group> (<year>2015</year>) <article-title>Subgenus <tp:taxon-name><tp:taxon-name-part taxon-name-part-type="genus"/><tp:taxon-name-part taxon-name-part-type="subgenus">Hemihesperosoma</tp:taxon-name-part></tp:taxon-name> HAYASHI of <italic><tp:taxon-name><tp:taxon-name-part taxon-name-part-type="genus">Hesperosoma</tp:taxon-name-part></tp:taxon-name></italic> SCHEERPELTZ reinstated and revised (<tp:taxon-name><tp:taxon-name-part taxon-name-part-type="order">Coleoptera</tp:taxon-name-part></tp:taxon-name>: <tp:taxon-name><tp:taxon-name-part taxon-name-part-type="family">Staphylinidae</tp:taxon-name-part></tp:taxon-name>: <tp:taxon-name><tp:taxon-name-part taxon-name-part-type="subfamily">Staphylininae</tp:taxon-name-part></tp:taxon-name>).</article-title><source>Koleopterologische Rundschau</source><volume>85</volume>: <fpage>121</fpage>–<lpage>165</lpage>.</mixed-citation></ref></ref-list></tp:taxon-treatment>
